# Supplementary material for: Gestational tissue transcriptomics in term and preterm human pregnancies: a systematic review and meta-analysis
Source: BMC Med Genomics. 2015 Jun 5;8:27. doi: 10.1186/s12920-015-0099-8 (PMC4456776; doi:10.1186/s12920-015-0099-8)
Supplement: Additional file 1: — Summary of studies in systematic review. [file 12920_2015_99_MOESM1_ESM.xlsx]

## Sheet: Sheet1
Identifier	DOI	Year	First author	Title	Journal	Phenotype	Tissue(s)	Gestational age	Sample size (n)	Platform	Study type	Study category	# unique candidate gene IDs converted to Entrez
Arcelli2010	10.1186/1471-2393-11-74	2010	Arcelli	Identification of circulating placental mRNA in maternal blood of pregnancies affected with fetal congenital heart diseases at the second trimester of pregnancy: implications for early molecular screening	Prenatal Diagnosis	congenital heart disease	placenta	term	34	Universal Health Network SS-Human 19 Kv7 microarray	microarray	expression	13
Bethin2003	10.1111/j.1600-0897.2004.00143.x	2003	Bethin	Microarray Analysis of Uterine Gene Expression in Mouse and Human Pregnancy	Molecular Endocrinology	labor	myometrium	term and preterm	9	Affymetrix HG-U95A microarray	microarray	expression	512
Blair2013	10.1016/j.ajog.2010.08.043	2013	Blair	Widespread DNA hypomethylation at gene enhancer regions in placentas associated with early-onset pre-eclampsia	Molecular Human Reproduction	preeclampsia	placenta	term and preterm	40	Illumina HumanHT-12 V4 Expression BeadChip	microarray	methylation	167
Blair2014	10.1016/j.placenta.2014.01.001	2014	Blair	Overlapping DNA methylation profile between placentas with trisomy 16 and early-onset preeclampsia	Placenta	confined placental trisomy 16 mosaicism	placenta	term and preterm	15	Illumina HumanMethylation450 BeadChip	microarray	methylation	46
Bollopragada2009	10.1016/j.kjms.2011.06.012	2009	Bollopragada	Term labor is associated with a core inflammatory response in human fetal membranes, myometrium, and cervix	American Journal of Obstetrics & Gynecology	labor	myometrium and cervix	term	18	Affymetrix GeneChip HG-U133 Plus 2.0 array	microarray	expression	129
Brennan2011	10.1371/journal.pone.0049248	2011	Brennan	Identification of a myometrial molecular profile for dystocic labor	BMC Pregnancy & Childbirth	dystocic labor	myometrium	term	8	Affymetrix GeneChip HG-U133 Plus 2.0 array	microarray	expression	71
Bruchova2010	10.1373/clinchem.2013.212274	2010	Bruchova	Effect of maternal tobacco smoke exposure on placental transcriptome	Placenta	smoking	placenta	term	76	Illumina HumanRef-8 v3 Expression BeadChip	microarray	expression	230
Buimer2008	10.1210/me.2003-0007	2008	Buimer	Seven placental transcripts characterize HELLP-syndrome	Placenta	HELPP syndrome	placenta	term and preterm	4	Applied Biosystems ABI377XL	microarray	expression	414
Bukowski2006a	10.1111/aji.12142	2006	Bukowski	Labor-Associated Gene Expression in the Human Uterine Fundus, Lower Segment, and Cervix	Plos Medicine	labor	cervix	term	13	Affymetrix HG-U95A microarray	microarray	expression	433
Bukowski2006b	10.1111/aji.12142	2006	Bukowski	Labor-Associated Gene Expression in the Human Uterine Fundus, Lower Segment, and Cervix	Plos Medicine	labor	myometrium	term	13	Affymetrix HG-U95A microarray	microarray	expression	796
Centlow2011	10.1089/omi.2011.0066	2011	Centlow	Differential gene expression analysis of placentas with increased vascular resistance and pre-eclampsia using whole-genome microarrays	Journal of Pregnancy	preeclampsia	placenta	term	35	Operon Biotechnologies Human Genome Array Ready Oligo Set version 2.1	microarray	expression	42
Chaemsaithong2013	10.1515/jpm-2013-0086	2013	Chaemsaithong	Characterization of the myometrial transcriptome in women with an arrest of dilation during labor	Journal of Perinatal Medicine	arrest of dilation (AODIL)	myometrium	term	43	Illumina HumanHT-12 microarray	microarray	expression	41
Chan2002	10.1210/jc.2010-1541	2002	Chan	Human Myometrial Genes Are Differentially Expressed in Labor: A Suppression Subtractive Hybridization Study	The Journal of Clinical Endocrinology and Metabolism	labor	myometrium	term	92	Clontech PCR select	microarray	expression	20
Chan2013	10.1016/j.ajog.2010.02.045	2013	Chan	Assessment of myometrial transcriptome changes associated with spontaneous human labour by high-throughput RNA-seq	Experimental Physiology	labor	myometrium	term	10	Illumina Genome Analyzer Iix	RNA-Seq	expression	788
Chang2011	10.1016/j.placenta.2006.05.010	2011	Chang	Analyses of placental gene expression in pregnancy-related hypertensive disorders	Taiwanese Journal of Obstetrics and Gynecology	preeclampsia	placenta	term	30	Genomic Medicine Research Core Laboratory Human 15K chips	microarray	expression	70
Charpigny2003	10.1113/expphysiol.2013.072868	2003	Charpigny	A Functional Genomic Study to Identify Differential Gene Expression in the Preterm and Term Human Myometrium	Biology of Reproduction	intrauterine growth restriction	myometrium	term and preterm	12	Clontech Atlas Human 1.2 microarray	microarray	expression	84
Chim2012	10.1371/journal.pone.0034328	2012	Chim	Systematic Identification of Spontaneous Preterm Birth-Associated RNA Transcripts in Maternal Plasma	Plos One	preterm birth	maternal blood	term and preterm	37	Affymetrix GeneChip HG-U133 Plus 2.0 array	microarray	expression	293
Choi2013	10.1016/j.placenta.2013.06.006	2013	Choi	microRNA expression profiles in placenta with severe preeclampsia using a PNA-based microarray	Placenta	preeclampsia	placenta	term	41	PANArray miRNA expression profiling kit	microarray	microRNA	13
Chu2014	10.1371/journal.pone.0107318	2014	Chu	Comprehensive Analysis of Preeclampsia-Associated DNA Methylation in the Placenta	Plos One	preeclampsia	placenta	term and preterm	48	Illumina Infinium HumanMethylation27 BeadChip	microarray	methylation	45
Cordeaux2010	10.1093/molehr/gar067	2010	Cordeaux	Effects of Medroxyprogesterone Acetate on Gene Expression in Myometrial Explants from Pregnant Women	Journal of Clinical Endocrinology and Metabolism	medroxyprogesterone administration	myometrium	term	9	Illumina Human-8 v3 BeadChip array	microarray	expression	119
Cruickshank2013	10.1186/gm500	2013	Cruickshank	Analysis of epigenetic changes in survivors of preterm birth reveals the effect of gestational age and evidence for a long term legacy	Genome Medicine	preterm birth	fetal blood	term and preterm	24	Illumina HumanMethylation450 BeadChip	microarray	methylation	1086
Das2013	10.1073/pnas.0508035103	2013	Das	DNMT1 and AIM1 Imprinting in human placenta revealed through a genome-wide screen for allele-specific DNA methylation	BMC Genomics	healthy	placenta	term and preterm	9	Illumina Genome Analyzer IIx	bisulfite sequencing	methylation	2
Dunk2012	10.1016/j.ajog.2004.12.021	2012	Dunk	A distinct microvascular endothelial gene expression profile in severe IUGR placentas	Placenta	intrauterine growth restriction	placenta	preterm	9	Affymetrix GeneChip HG-U133 Plus 2.0 array	microarray	expression	4
Elovitz2014	10.1016/j.ajog.2013.12.043	2014	Elovitz	Distinct cervical microRNA profiles are present in women destined to have a preterm birth	American Journal of Obstetrics & Gynecology	preterm birth	cervix	term and preterm	20	Affymetrix GeneChip miRNA 3.0 array	microarray	microRNA	21
Enquobahrie2008	10.1016/j.ajog.2008.04.020	2008	Enquobahrie	Differential placental gene expression in preeclampsia	American Journal of Obstetrics & Gynecology	preeclampsia	placenta	term	36	Operon Biotechnologies Human Genome Array Ready Oligo Set	microarray	expression	34
Enquobahrie2009	10.1016/j.ajog.2008.08.022	2009	Enquobahrie	Global placental gene expression in gestational diabetes mellitus	American Journal of Obstetrics & Gynecology	gestational diabetes mellitus	placenta	term	40	Operon Biotechnologies Human Genome Array Ready Oligo Set version 2.1	microarray	expression	60
Enquobahrie2011	10.1016/j.ajog.2010.09.004	2011	Enquobahrie	Placental microRNA expression in pregnancies complicated by preeclampsia	American Journal of Obstetrics & Gynecology	preeclampsia	placenta	term	40	Oceanridge Biosciences custom microarray	microarray	microRNA	8
Esplin2005	10.1111/j.1582-4934.2010.01069.x	2005	Esplin	The use of cDNA microarray to identify differentially expressed labor-associated genes within the human myometrium during labor	American Journal of Obstetrics & Gynecology	labor	myometrium	term	10	Invitrogen cDNA microarray	microarray	expression	51
Gack2005	10.1093/molehr/8.7.674	2005	Gack	Preeclampsia: increased expression of soluble ADAM 12	Journal of Molecular Medicine	preeclampsia	placenta	term and preterm	8	1600 human cDNAs	microarray	expression	108
Gordon2012a	10.3109/14767050903353216	2012	Gordon	Neonatal DNA methylation profile in human twins is specified by a complex interplay between intrauterine environmental and genetic factors, subject to tissue-specific influence	Genome Research	birth weight	placenta	term	68	Illumina Infinium HumanMethylation27 BeadChip	bisulfite sequencing	methylation	22
Gordon2012b	10.3109/14767050903353216	2012	Gordon	Neonatal DNA methylation profile in human twins is specified by a complex interplay between intrauterine environmental and genetic factors, subject to tissue-specific influence	Genome Research	birth weight	umbilical cord	term	68	Illumina Infinium HumanMethylation27 BeadChip	bisulfite sequencing	methylation	16
Gu2013	10.1152/ajpendo.00660.2012	2013	Gu	Differential miRNA expression profiles between the first and third trimester human placentas	American Journal of Physiology	gestational age	placenta	term and preterm	12	Affymetrix miRNA microarray	microarray	microRNA	186
Guo2011	10.1371/journal.pone.0021072	2011	Guo	A Comprehensive Survey of miRNA Repertoire and 39 Addition Events in the Placentas of Patients with Pre- Eclampsia from High-Throughput Sequencing	Plos One	preeclampsia	placenta	preterm	3	SOLiD Small RNA Sequencing	microarray	microRNA	13
Haddad2006	10.1155/2011/472354	2006	Haddad	Human spontaneous labor without histologic chorioamnionitis is characterized by an acute inflammation gene expression signature	American Journal of Obstetrics & Gynecology	labor	fetal membranes	term	44	Affymetrix GeneChip HG-U133 Plus 2.0 array	microarray	expression	197
Han2008	10.1016/j.placenta.2008.02.007	2008	Han	Region-specific gene expression profiling: novel evidence for biological heterogeneity of the human amnion	Biology of Reproduction	healthy	fetal membranes	term	20	Affymetrix GeneChip HG-U133 Plus 2.0 array	microarray	expression	51
Hansson2006	10.1016/j.placenta.2009.01.012	2006	Hansson	Gene expression profiling of human placentas from preeclamptic and normotensive pregnancies	Molecular Human Reproduction	preeclampsia	placenta	term	21	OmniGrid arrayer	microarray	expression	75
Hassan2009	10.1371/journal.pone.0020560	2009	Hassan	The transcriptome of cervical ripening in human pregnancy before the onset of labor at term: Identification of novel molecular functions involved in this process	The Journal of Maternal-Fetal and Neonatal Medicine	cervical effacement	cervix	term	22	Affymetrix GeneChip HG-U133 Plus 2.0 array	microarray	expression	91
Hassan2010	10.1016/j.ajog.2009.08.016	2010	Hassan	MicroRNA expression profiling of the human uterine cervix after term labor and delivery	American Journal of Obstetrics & Gynecology	labor	cervix	term	17	Exiqon miRCURY locked nucleic acid array	microarray	microRNA	3
Havelock2005	10.1016/j.tjog.2011.07.005	2005	Havelock	Human Myometrial Gene Expression Before and During Parturition	Biology of Reproduction	labor	myometrium	term	10	UniGEM-V human microarray	microarray	expression	42
Heikkila2005	10.1016/j.placenta.2010.11.014	2005	Heikkila	Tumor suppressor and growth regulatory genes are overexpressed in severe early-onset preeclampsia - an array study on case-specific human preeclamptic placental tissue	Acta Obstetricia et Gynecologica Scandinavica	preeclampsia	placenta	preterm	2	LifeGrid 1.1	microarray	expression	41
Heng2014	10.1371/journal.pone.0096901	2014	Heng	Whole Blood Gene Expression Profile Associated with Spontaneous Preterm Birth in Women with Threatened Preterm Labor	Plos One	preterm birth	maternal blood	term and preterm	154	Affymetrix GeneChip HG-U133 Plus 2.0 array	microarray	expression	469
Hiden2006	10.1111/j.1464-5491.2010.03140.x	2006	Hiden	Insulin control of placental gene expression shifts from mother to foetus over the course of pregnancy	Diabetologia	gestational diabetes mellitus	placenta	term	NA	Affymetrix GeneChip HG-U133 Plus 2.0 array	microarray	expression	9
Higashijima2013	10.1002/pd.4045	2013	Higashijima	Characterization of placenta-specific microRNAs in fetal growth restriction pregnancy	Prenatal Diagnosis	preeclampsia	placenta	term	95	Illumina Genome Analyzer IIx	microarray	microRNA	10
Hoegh2010	10.1016/j.placenta.2010.04.014	2010	Hoegh	Gene expression profiling of placentas affected by pre-eclampsia	Journal of Biomedicine & Biotechnology	preeclampsia	placenta	term and preterm	29	Affymetrix GeneChip HG-U133 Plus 2.0 array	microarray	expression	16
Hu2009	10.1515/CCLM.2009.228	2009	Hu	Differential expression of microRNAs in the placentae of Chinese patients with severe pre-eclampsia	Clinical Chemistry	preeclampsia	placenta	term	8	TaqMan MicroRNA assay	microarray	microRNA	27
Ishibashi2012	10.1161/HYPERTENSIONAHA.111.180232	2012	Ishibashi	Hydroxysteroid (17-β) Dehydrogenase 1 Is Dysregulated by Mir-210 and Mir-518c That Are Aberrantly Expressed in Preeclamptic Placentas: A Novel Marker for Predicting Preeclampsia	Hypertension	preeclampsia	placenta	term and preterm	18	Illumina Genome Analyzer Iix	microarray	microRNA	21
Jarvenpaa2007	10.1210/en.2008-0990	2007	Jarvenpaa	Altered expression of angiogenesis-related placental genes in pre-eclampsia associated with intrauterine growth restriction	Gynecological Endocrinology	preeclampsia	placenta	term and preterm	5	Affymetrix GeneChip HG-U133 Plus 2.0 array	microarray	expression	10
Junus2012		2012	Junus	Gene expression profiling of placentae from women with early- and late-onset pre-eclampsia: down-regulation of the angiogenesis-related genes ACVRL1 and EGFL7 in early-onset disease	Molecular Human Reproduction	preeclampsia	placenta	term and preterm	25	OPERON v 2.1 human 70-mer oligo set	microarray	expression	42
Kang2008	10.1172/JCI66966	2008	Kang	Preeclampsia leads to dysregulation of various signaling pathways in placenta	Hypertension	preeclampsia	placenta	term and preterm	20	Codelink Human Whole Genome Bioarrays	microarray	expression	51
Kang2011	10.1016/j.ajog.2008.08.032	2011	Kang	Differential Gene Expression Profiling in HELLP Syndrome Placentas	Reproductive Sciences	HELPP syndrome	placenta	preterm	10	Agencourt Bioscience T7	microarray	expression	85
Khanjani2011	10.1159/000337325	2011	Khanjani	NF-kB regulates a cassette of immune/inflammatory genes in human pregnant myometrium at term	Journal of Cellular and Molecular Medicine	NF-kB overexpression	myometrium	term	1	Affymetrix GeneChip HG-U133 Plus 2.0 array	microarray	expression	29
Kim2009	10.4161/epi.6.11.17819	2009	Kim	Villitis of Unknown Etiology is Associated with a Distinct Pattern of Chemokine Up-regulation in the Feto-maternal and Placental Compartments: Implications for Conjoint Maternal Allograft Rejection and Maternal Anti-fetal Graft-versus-Host Disease	Journal of Immunology	villitis of unknown etiology	placenta	term	44	Affymetrix GeneChip HG-U133 Plus 2.0 array	microarray	expression	32
Kim2012	10.1177/1933719108314626	2012	Kim	Transcriptome landscape of the human placenta	BMC Genomics	healthy	placenta	term	5	Illumina Genome Analyzer IIx	RNA-Seq	expression	15
Kim2012a	10.1095/biolreprod.102.013763	2012	Kim	Methylome of Fetal and Maternal Monocytes and Macrophages at the Feto-Maternal Interface	American Journal of Reproductive Immunology	healthy	placenta	term	12	Illumina Infinium HumanMethylation27 BeadChip	microarray	methylation	7
Kim2012b	10.1095/biolreprod.102.013763	2012	Kim	Methylome of Fetal and Maternal Monocytes and Macrophages at the Feto-Maternal Interface	American Journal of Reproductive Immunology	healthy	decidua	term	12	Illumina Infinium HumanMethylation27 BeadChip	microarray	methylation	8
Kim2013a	10.1210/jc.2005-0078	2013	Kim	Genome-wide analysis of DNA methylation in human amnion	The Scientific World Journal	labor	fetal membranes	term	121	Illumina Infinium HumanMethylation27 BeadChip	microarray	methylation	13
Kim2013b	10.1210/jc.2005-0078	2013	Kim	Genome-wide analysis of DNA methylation in human amnion	The Scientific World Journal	preterm birth	fetal membranes	term and preterm	121	Illumina Infinium HumanMethylation27 BeadChip	microarray	methylation	13
Lapaire2012	10.1159/000092857	2012	Lapaire	Microarray Screening for Novel Preeclampsia Biomarker Candidates	Fetal Diagnosis and Therapy	preeclampsia	placenta	term and preterm	16	Affymetrix Human Gene 1.0 ST array	microarray	expression	16
Lee2010	10.1007/s00109-005-0714-9	2010	Lee	Global gene expression changes induced in the human placenta during labor	Placenta	labor	placenta	term	23	Agilent Human 4X44K Oligomicroarrays chip	microarray	expression	46
Lee2013	10.1080/09513590701350291	2013	Lee	Characterization of the fetal blood transcriptome and proteome in maternal anti-fetal rejection: evidence of a distinct and novel type of human fetal systemic inflammatory response	American Journal of Reproductive Immunology	maternal anti-fetal rejection	umbilical cord	term and preterm	300	Illumina Whole-Genome DASL assay	microarray	expression	377
Li2011	10.1371/journal.pone.0033294	2011	Li	Inflammatory Gene Regulatory Networks in Amnion Cells Following Cytokine Stimulation: Translational Systems Approach to Modeling Human Parturition	Plos One	cytokine stimulation	fetal membranes	term	9	Affymetrix GeneChip HG-U133 Plus 2.0 array	microarray	expression	188
Lian2010	10.4161/epi.25578	2010	Lian	Matrix Metalloproteinase 1 in Pre-eclampsia and Fetal Growth Restriction: Reduced Gene Expression in Decidual Tissue and Protein Expression in Extravillous Trophoblasts	Placenta	preeclampsia	decidua	term and preterm	76	Affymetrix HG Focus microarray	microarray	expression	225
Lim2012	10.1371/journal.pone.0034707	2012	Lim	Nuclear Factor Kappa B Activation Occurs in the Amnion Prior to Labour Onset and Modulates the Expression of Numerous Labour Associated Genes	Plos One	amnion activation	fetal membranes	term	6	Affymetrix GeneChip HG-U133 Plus 2.0 array	microarray	expression	16
Liu2008	10.2119/2008-00009.Liu	2008	Liu	HSP70 is associated with endothelial activation in placental vascular diseases	Molecular Medicine	preeclampsia	placenta	term	62	CapitolBio 22K Human Genome Oligo Array	microarray	expression	11
Loset2011	10.1016/j.placenta.2010.04.003	2011	Loset	A transcriptional profile of the decidua in preeclampsia	American Journal of Obstetrics & Gynecology	preeclampsia	decidua	term and preterm	95	Illumina HumanWG-6 v2 Expression BeadChip	microarray	expression	415
Luo2009	10.1095/biolreprod.108.075481	2009	Luo	Human Villous Trophoblasts Express and Secrete Placenta-Specific MicroRNAs into Maternal Circulation via Exosomes	Biology of Reproduction	healthy	placenta	term	8	custom small RNA sequencing	microarray	microRNA	11
Mayor-Lynn2011a	10.1186/1477-7827-9-107	2011	Mayor-Lynn	Expression profile of microRNAs and mRNAs in human placentas from pregnancies complicated by preeclampsia and preterm labor	Reproductive Sciences	preeclampsia	placenta	term and preterm	21	Oceanridge Biosciences custom microarray	microarray	expression	3378
Mayor-Lynn2011b	10.1186/1477-7827-9-107	2011	Mayor-Lynn	Expression profile of microRNAs and mRNAs in human placentas from pregnancies complicated by preeclampsia and preterm labor	Reproductive Sciences	preterm birth	placenta	term and preterm	21	Oceanridge Biosciences custom microarray	microarray	expression	187
Mayor-Lynn2011c	10.1186/1477-7827-9-107	2011	Mayor-Lynn	Expression profile of microRNAs and mRNAs in human placentas from pregnancies complicated by preeclampsia and preterm labor	Reproductive Sciences	preterm birth	placenta	term and preterm	21	Oceanridge Biosciences custom microarray	microarray	microRNA	20
McCarthy2007	10.1016/j.ajog.2006.08.027	2007	McCarthy	Altered gene expression patterns in intrauterine growth restriction: potential role of hypoxia	American Journal of Obstetrics & Gynecology	intrauterine growth restriction	placenta	term	8	Affymetrix HG-U133A GeneChips	microarray	expression	19
McMinn2006	10.1016/j.ajog.2005.08.057	2006	McMinn	Unbalanced Placental Expression of Imprinted Genes in Human Intrauterine Growth Restriction	Placenta	intrauterine growth restriction	placenta	preterm	113	Affymetrix GeneChip HG-U133 Plus 2.0 array	microarray	expression	330
Meng2012	10.1Ill177/1933719109353454	2012	Meng	Identification of differential gene expression profiles in placentas from preeclamptic pregnancies versus normal pregnancies by DNA microarrays	Omics: A Journal of Integrative Biology	preeclampsia	placenta	term	12	Illumina HumanHT-12 V4 BeadChip	microarray	expression	859
Mittal2010	10.1093/molehr/gal011	2010	Mittal	Characterization of the myometrial transcriptome and biological pathways of spontaneous human labor at term	Journal of Perinatal Medicine	labor	myometrium	term	39	Illumina HumanHT-12 microarray	microarray	expression	49
Montenegro2007a	10.1016/j.ajog.2007.06.027	2007	Montenegro	Differential expression of microRNAs with progression of gestation and inflammation in the human chorioamniotic membranes	American Journal of Obstetrics & Gynecology	gestational age	fetal membranes	term and preterm	39	TaqMan MicroRNA assay	microarray	microRNA	13
Montenegro2007b	10.1016/j.ajog.2007.06.027	2007	Montenegro	Differential expression of microRNAs with progression of gestation and inflammation in the human chorioamniotic membranes	American Journal of Obstetrics & Gynecology	infection	fetal membranes	term and preterm	39	TaqMan MicroRNA assay	microarray	microRNA	2
Montenegro2009	10.1002/path.2463	2009	Montenegro	Expression patterns of microRNAs in the chorioamniotic membranes: a role for microRNAs in human pregnancy and parturition	Journal of Pathology	preterm birth	fetal membranes	term and preterm	30	Exiqon miRCURY locked nucleic acid array	microarray	microRNA	39
Morales-Prieto2012	10.1016/j.placenta.2012.05.009	2012	Morales-Prieto	MicroRNA expression profiles of trophoblastic cells	Placenta	gestational age	placenta	term and preterm	6	Applied Biosystems TaqMan Array Human MicroRNA A & B Cards Set v3.0	microarray	microRNA	45
Mouillet2010	10.1096/fj.09-149724	2010	Mouillet	MiR-205 silences MED1 in hypoxic primary human trophoblasts	The FASEB Journal	hypoxia	placenta	term	6	GenoExplorer miRNA microarray platform	microarray	microRNA	7
Muehlenbachs2007	10.4049/​jimmunol.179.1.557	2007	Muehlenbachs	Genome-wide expression analysis of placental malaria reveals features of lymphoid neogenesis during chronic infection	Journal of Immunology	placental malaria	placenta	term	20	Affymetrix HG-U133 Plus 2.0 array	microarray	expression	93
Nhan-Chang2010	10.1097/HJH.0b013e328344a82c	2010	Nhan-Chang	Characterization of the transcriptome of chorioamniotic membranes at the site of rupture in spontaneous labor at term	American Journal of Obstetrics & Gynecology	labor	fetal membranes	term	40	Illumina HumanHT-12 microarray	microarray	expression	677
Nishizawa2007	10.1016/S0029-7844(99)80044-1	2007	Nishizawa	Microarray analysis of differentially expressed fetal genes in placental tissue derived from early and late onset severe pre-eclampsia	Placenta	preeclampsia	placenta	term	14	Agilent Whole Human Oligo microarray	microarray	expression	13
Nishizawa2011a	10.4161/epi.21495	2011	Nishizawa	Comparative gene expression profiling of placentas from patients with severe pre-eclampsia and unexplained fetal growth restriction	Reproductive Biology and Endocrinology	preeclampsia	placenta	term	24	Affymetrix GeneChip HG-U133 Plus 2.0 array	microarray	expression	32
Nishizawa2011b	10.4161/epi.21495	2011	Nishizawa	Comparative gene expression profiling of placentas from patients with severe pre-eclampsia and unexplained fetal growth restriction	Reproductive Biology and Endocrinology	intrauterine growth restriction	placenta	term	24	Affymetrix GeneChip HG-U133 Plus 2.0 array	microarray	expression	30
Noack2011	10.1515/JPM.2011.012	2011	Noack	miRNA expression profiling in formalin-fixed and paraffin- embedded placental tissue samples from pregnancies with severe preeclampsia	Journal of Perinatal Medicine	preeclampsia	placenta	preterm	10	TaqMan MicroRNA assay	microarray	microRNA	6
Ogita2004	10.1111/j.0001-6349.2005.00814	2004	Ogita	Differential Expression and Localization of Decorin in Human Choriodecidual Membrane during Preterm and Term Pregnancy	American Journal of Reproductive Immunology	labor	fetal membranes	term	6	Invitrogen pCR2.1 vector	microarray	expression	50
Okamoto2006	10.1095/biolreprod.104.032979	2006	Okamoto	IGFBP1 and Follistatin-like 3 Genes are Significantly Up-regulated in Expression Profiles of the IUGR Placenta	Placenta	intrauterine growth restriction	placenta	preterm	2	Incyte Genomics human UniGEM-V cDNA microarray	microarray	expression	9
Osei-Kumah2011	10.1016/j.placenta.2011.05.005	2011	Osei-Kumah	Sex-specific differences in placental global gene expression in pregnancies complicated by asthma	Placenta	asthma	placenta	term	49	Universal Health Network 1.7k version 4 human microarray	microarray	expression	69
Peng2011	10.1155/2010/787545	2011	Peng	The effects of labor on differential gene expression in parturient women, placentas, and fetuses at term pregnancy	Kaohsiung Journal of Medical Sciences	labor	placenta	term	18	Genomic Medicine Research Core Laboratory Human 7L version 2 microarrays	microarray	expression	22
Pineles2007	10.1016/j.ajog.2007.01.008	2007	Pineles	Distinct subsets of microRNAs are expressed differentially in the human placentas of patients with preeclampsia	American Journal of Obstetrics & Gynecology	preeclampsia	placenta	term	36	TaqMan MicroRNA Assays Human Panel–Early Access Kit	microarray	microRNA	7
Radaelli2003	10.1095/biolreprod.108.069260	2003	Radaelli	Gestational Diabetes Induces Placental Genes for Chronic Stress and Inflammatory Pathways	Diabetes	gestational diabetes mellitus	placenta	term	15	Affymetrix GeneChip HG-U133 Plus 2.0 array	microarray	expression	95
Rehman2003	10.1016/j.placenta.2005.07.004	2003	Rehman	Human myometrial adaptation to pregnancy: cDNA microarray gene expression pro®ling of myometrium from non-pregnant and pregnant women	Molecular Human Reproduction	healthy	myometrium	term	18	UniGEM-V human microarray	microarray	expression	42
Reimer2002	10.1016/j.ajog.2004.07.010	2002	Reimer	Microarray analysis of differentially expressed genes in placental tissue of pre-eclampsia: upregulation of obesity-related genes	Molecular Human Reproduction	preeclampsia	placenta	term and preterm	12	Affymetrix HuGeneFL array	microarray	expression	75
Roh2005	10.1016/j.placenta.2010.05.006	2005	Roh	Microarray-based identification of differentially expressed genes in hypoxic term human trophoblasts and in placental villi of pregnancies with growth restricted fetuses	Placenta	intrauterine growth restriction	placenta	term	6	Affymetrix HG-U95A microarray	microarray	expression	44
Ruchat2013a	10.1186/1471-2164-13-115	2013	Ruchat	Gestational diabetes mellitus epigenetically affects genes predominantly involved in metabolic diseases	Epigenetics	gestational diabetes mellitus	placenta	term	44	Infinium HumanMethylation450 BeadChip	microarray	methylation	74
Ruchat2013b	10.1186/1471-2164-13-115	2013	Ruchat	Gestational diabetes mellitus epigenetically affects genes predominantly involved in metabolic diseases	Epigenetics	gestational diabetes mellitus	umbilical cord	term	44	Infinium HumanMethylation450 BeadChip	microarray	methylation	52
Saben2014	10.1016/j.placenta.2004.12.007	2013	Saben	A comprehensive analysis of the human placenta transcriptome	Placenta	healthy	placenta	term	20	Illumina Genome Analyzer IIx	RNA-Seq	expression	50
Schroeder2013	10.1016/j.placenta.2004.06.013	2013	Schroeder	The human placenta methylome	PNAS	healthy	placenta	term	67	Illumina HumanMethylation450 BeadChip	bisulfite sequencing	methylation	250
Shankar2010a	10.1186/1471-2164-14-685	2010	Shankar	Molecular Markers of Preterm labour in the Choriodecidua	Reproductive Sciences	preterm birth	fetal membranes	preterm	19	Illumina Sentrix Human Whole Genome (WG-6) Series 2 BeadChip	microarray	expression	132
Shankar2010b	10.1186/1471-2164-14-685	2010	Shankar	Molecular Markers of Preterm labour in the Choriodecidua	Reproductive Sciences	infection	fetal membranes	preterm	19	Illumina Sentrix Human Whole Genome (WG-6) Series 2 BeadChip	microarray	expression	518
Shankar2010c	10.1186/1471-2164-14-685	2010	Shankar	Molecular Markers of Preterm labour in the Choriodecidua	Reproductive Sciences	preterm premature rupture of membranes	fetal membranes	preterm	19	Illumina Sentrix Human Whole Genome (WG-6) Series 2 BeadChip	microarray	expression	296
Sitras2009a	10.1515/JPM.2010.097	2009	Sitras	Placental Gene Expression Profile in Intrauterine Growth Restriction Due to Placental Insufficiency	Reproductive Sciences	intrauterine growth restriction	placenta	term and preterm	16	Applied Biosystems 1700 Chemiluminescent microarray	microarray	expression	109
Sitras2009b	10.1016/j.placenta.2009.12.016	2009	Sitras	Differential placental gene expression in severe preeclampsia	Placenta	preeclampsia	placenta	term and preterm	35	Applied Biosystems Human Genome Survey Microarray v.2.0	microarray	expression	112
Sitras2012	10.1210/en.2006-0683	2012	Sitras	Differences in gene expression between first and third trimester human placenta: a microarray study	Plos One	gestational age	placenta	term	37	Applied Biosystems Human Genome Survey Microarray v.2.0	microarray	expression	625
Soleymanlou2005	10.1371/journal.pmed.0030169	2005	Soleymanlou	Molecular evidence of placental hypoxia in preeclampsia	Journal of Clinical Endocrinology and Metabolism	hypoxia	placenta	term and preterm	48	Universal Health Network 1.7k version 4 human microarray	microarray	expression	13
Sood2006a	10.1177/1933719109334256	2006	Sood	Gene expression patterns in human placenta	PNAS	healthy	placenta	term	19	Stanford Functional Genomics Human cDNA microarray	microarray	expression	18
Sood2006b	10.1177/1933719109334256	2006	Sood	Gene expression patterns in human placenta	PNAS	healthy	placenta	term	19	Stanford Functional Genomics Human cDNA microarray	microarray	methylation	30
Sood2006c	10.1177/1933719109334256	2006	Sood	Gene expression patterns in human placenta	PNAS	delivery method	placenta	term	19	Stanford Functional Genomics Human cDNA microarray	microarray	methylation	16
Sood2006d	10.1177/1933719109334256	2006	Sood	Gene expression patterns in human placenta	PNAS	birth weight	placenta	term	19	Stanford Functional Genomics Human cDNA microarray	microarray	expression	44
Suter2011	10.1073/pnas.1215145110	2011	Suter	Maternal tobacco use modestly alters correlated epigenome-wide placental DNA methylation and gene expression	Epigenetics	smoking	placenta	term	36	Illumina Human HG-12 Expression array	microarray	methylation	587
Tashima1999	10.1155/2013/678156	1999	Tashima	Genes upregulated in human fetal membranes by infection or labor	Obstetrics & Gynecology	preterm premature rupture of membranes	fetal membranes	preterm	13	Clontech PCR select	microarray	expression	9
Tattersall2012	10.1093/molehr/gat044	2012	Tattersall	Expression of gastrin-releasing peptide is increased by prolonged stretch of human myometrium, and antogonists of its receptor inhibit contractility	The Journal of Physiology	uterine stretch	myometrium	term	9	Illumina Human-8 v3 BeadChip array	microarray	expression	59
Textoris2013	10.1371/journal.pone.0082638	2013	Textoris	Evaluation of Current and New Biomarkers in Severe Preeclampsia: A Microarray Approach Reveals the VSIG4 Gene as a Potential Blood Biomarker	Plos One	preeclampsia	maternal blood	term and preterm	38	Agilent Human 4X44K Oligomicroarrays chip	microarray	expression	196
Tromp2004	10.1111/j.1600-0897.2012.01108.x	2004	Tromp	Genome-wide expression profiling of fetal membranes reveals a deficient expression of proteinase inhibitor 3 in premature rupture of membranes	American Journal of Obstetrics & Gynecology	preterm premature rupture of membranes	fetal membranes	preterm	28	Incyte Genomics human UniGEM-V cDNA microarray	microarray	expression	62
Tsai2011	10.1016/j.placenta.2011.06.022	2011	Tsai	Transcriptional profiling of human placentas from pregnancies complicated by preeclampsia reveals disregulation of sialic acid acetylesterase and immune signaling pathways	Placenta	preeclampsia	placenta	term	60	Illumina Human6-v2 BeadArray	microarray	expression	134
Turan2012a	10.1002/pd.2443	2012	Turan	DNA methylation differences at growth related genes correlate with birth weight: a molecular signature linked to developmental origins of adult disease?	BMC Medical Genomics	birth weight	placenta	term	48	Illumina Infinium HumanMethylation27 BeadChip	microarray	methylation	8
Turan2012b	10.1002/pd.2443	2012	Turan	DNA methylation differences at growth related genes correlate with birth weight: a molecular signature linked to developmental origins of adult disease?	BMC Medical Genomics	birth weight	umbilical cord	term	48	Illumina Infinium HumanMethylation27 BeadChip	microarray	methylation	6
Uuskala2012	10.1007/s00125-005-0054-x	2012	Uuskala	Mid-gestational gene expression profile in placenta and link to pregnancy complications	Plos One	gestational age	placenta	preterm	10	Affymetrix GeneChip HG-U133 Plus 2.0 array	microarray	expression	161
Varkonyi2011	10.1113/jphysiol.2012.228239	2011	Varkonyi	Microarray profiling reveals that placental transcriptomes of early-onset HELLP syndrome and preeclampsia are similar	Placenta	preeclampsia	placenta	term and preterm	22	Agilent Human 4X44K Oligomicroarrays chip	microarray	expression	21
Votavova2011a	10.4161/epi.23400	2011	Votavova	Transcriptome alterations in maternal and fetal cells induced by tobacco smoke	Placenta	smoking	placenta	term	72	Illumina HumanRef-8 v3 Expression BeadChip	microarray	expression	323
Votavova2011b	10.4161/epi.23400	2011	Votavova	Transcriptome alterations in maternal and fetal cells induced by tobacco smoke	Placenta	smoking	umbilical cord	term	72	Illumina HumanRef-8 v3 Expression BeadChip	microarray	expression	49
Votavova2011c	10.4161/epi.23400	2011	Votavova	Transcriptome alterations in maternal and fetal cells induced by tobacco smoke	Placenta	smoking	maternal blood	term	72	Illumina HumanRef-8 v3 Expression BeadChip	microarray	expression	223
Wang2012	10.1210/jc.2011-3131	2012	Wang	Preeclampsia up-regulates angiogenesis-associated MicroRNA (i.e., miR-17, -20a, and -20b) that target Ephrin-B2 and EPHB4 in human placenta	The Journal of Clinical Endocrinology and Metabolism	preeclampsia	placenta	term	20	LCSciences miRNA microarray	microarray	microRNA	3
Weiner2010a	10.1016/j.ajog.2010.02.034	2010	Weiner	Human effector/initiator gene sets that regulate myometrial contractility during term and preterm labor	American Journal of Obstetrics & Gynecology	labor	myometrium	term and preterm	24	Affymetrix GeneChip HG-U133 Plus 2.0 array	microarray	expression	174
Weiner2010b	10.1016/j.ajog.2010.02.034	2010	Weiner	Human effector/initiator gene sets that regulate myometrial contractility during term and preterm labor	American Journal of Obstetrics & Gynecology	preterm birth	myometrium	term and preterm	24	Affymetrix GeneChip HG-U133 Plus 2.0 array	microarray	expression	49
Winn2007	10.2337/diabetes.52.12.2951	2007	Winn	Gene Expression Profiling of the Human Maternal-Fetal Interface Reveals Dramatic Changes between Midgestation and Term	Endocrinology	gestational age	basal plate	term and preterm	36	Affymetrix GeneChip HG-U133 Plus 2.0 array	microarray	expression	52
Winn2009	10.4049/jimmunol.0803834	2009	Winn	Severe preeclampsia-related changes in gene expression at the maternal-fetal interface include sialic acid-binding immunoglobulin-like lectin-6 and pappalysin-2	Endocrinology	preeclampsia	basal plate	term	23	Affymetrix GeneChip HG-U133 Plus 2.0 array	microarray	expression	404
Xu2014	10.1161/HYPERTENSIONAHA.113.02647	2014	Xu	Variations of MicroRNAs in human placentas and plasma from preeclamptic pregnancy	Hypertension	preeclampsia	placenta	term and preterm	53	mammalian microRNA chip	microarray	microRNA	16
Yan2013	10.1177/1933719110374115	2013	Yan	Screening for preeclampsia pathogenesis related genes	European Review for Medical and Pharmacological Sciences	preeclampsia	placenta	term	60	Agilent Human CpG Island microarray	microarray	expression	30
Yuen2013	10.1210/jcem.87.6.8439	2013	Yuen	Hypoxia alters the epigenetic profile in cultured human placental trophoblasts	Epigenetics	hypoxia	placenta	term	5	Infinium HumanMethylation450 BeadChip	microarray	methylation	83
Zhang2010	10.1016/j.placenta.2010.01.005	2010	Zhang	Altered global gene expression of human placentae subjected to assisted reproductive technology treatments	Placenta	assisted reproductive technology	placenta	term	6	Affymetrix GeneChip HG-U133 Plus 2.0 array	microarray	expression	24
Zhao2011	10.1093/molehr/gag078	2011	Zhao	Genomic expression profiles of blood and placenta reveal significant immune-related pathways and categories in Chinese women with gestational diabetes mellitus	Diabetic Medicine	gestational diabetes mellitus	placenta	term	13	Illumina Sentrix Human-6 v2 Expression BeadChips	microarray	expression	216
Zhou2006	10.1186/1755-8794-5-10	2013	Zhou	Genomewide oligonucleotide microarray analysis on placentae of preeclamptic pregnancies	Gynecological and Obstetric Investigation	preeclampsia	placenta	term	10	CapitolBio genomewide 70-mer oligonucleotide microarray	microarray	expression	91
Zhou2013	10.1101/gr.136598.111	2006	Zhou	Reversal of gene dysregulation in cultured cytotrophoblasts reveals possible causes of preeclampsia	The Journal of Clinical Investigation	preeclampsia	placenta	preterm	10	Affymetrix GeneChip HG-U133 Plus 2.0 array	microarray	expression	76
Zhu2009	10.1016/j.ajog.2008.12.045	2009	Zhu	Differential expression profile of microRNAs in human placentas from preeclamptic pregnancies vs normal pregnancies	American Journal of Obstetrics & Gynecology	preeclampsia	placenta	term	34	Exiqon miRNA microarray	microarray	microRNA	33
