# Supplementary material for: Gestational tissue transcriptomics in term and preterm human pregnancies: a systematic review and meta-analysis
Source: BMC Med Genomics. 2015 Jun 5;8:27. doi: 10.1186/s12920-015-0099-8 (PMC4456776; doi:10.1186/s12920-015-0099-8)
Supplement: Additional file 2: — All reported candidate genomic elements. [file 12920_2015_99_MOESM2_ESM.xlsx]

## Sheet: Gene lists
Identifier	Arcelli2010	Bethin2003	Blair2013	Blair2014	Bollopragada2009	Brennan2011	Bruchova2010	Buimer2008	Bukowski2006a	Bukowski2006b	Centlow2011	Chaemsaithong2013	Chan2002	Chan2013	Chang2011	Charpigny2003	Chim2012	Choi2013	Chu2014	Cordeaux2010	Cruickshank2013	Das2013	Dunk2012	Elovitz2014	Enquobahrie2008	Enquobahrie2009	Enquobahrie2011	Esplin2005	Gack2005	Gordon2012a	Gordon2012b	Gu2013	Guo2011	Haddad2006	Han2008	Hansson2006	Hassan2009	Hassan2010	Havelock2005	Heikkila2005	Heng2014	Hiden2006	Higashijima2013	Hoegh2010	Hu2009	Ishibashi2012	Jarvenpaa2007	Junus2012	Kang2008
Type	expression	expression	methylation	methylation	expression	expression	expression	expression	expression	expression	expression	expression	expression	expression	expression	expression	expression	microRNA	methylation	expression	methylation	methylation	expression	microRNA	expression	expression	microRNA	expression	expression	methylation	methylation	microRNA	microRNA	expression	expression	expression	expression	microRNA	expression	expression	expression	expression	microRNA	expression	microRNA	microRNA	expression	expression	expression
Tissue	placenta	myometrium	placenta	placenta	myometrium and cervix	myometrium	placenta	placenta	cervix	myometrium	placenta	myometrium	myometrium	myometrium	placenta	myometrium	maternal blood	placenta	placenta	myometrium	fetal blood	placenta	placenta	cervix	placenta	placenta	placenta	myometrium	placenta	placenta	umbilical cord	placenta	placenta	fetal membranes	fetal membranes	placenta	cervix	cervix	myometrium	placenta	maternal blood	placenta	placenta	placenta	placenta	placenta	placenta	placenta	placenta
Phenotype	congenital heart disease	labor	confined placental trisomy 16 mosaicism	preeclampsia	labor	dystocic labor	smoking	HELPP syndrome	labor	labor	preeclampsia	arrest of dilation (AODIL)	labor	labor	preeclampsia	intrauterine growth restriction	preterm birth	preeclampsia	preeclampsia	medroxyprogesterone administration	preterm birth	healthy	intrauterine growth restriction	preterm birth	gestational diabetes mellitus	preeclampsia	preeclampsia	labor	preeclampsia	birth weight	birth weight	gestational age	preeclampsia	labor	healthy	preeclampsia	cervical effacement	labor	labor	preeclampsia	preterm birth	gestational diabetes mellitus	preeclampsia	preeclampsia	preeclampsia	preeclampsia	preeclampsia	preeclampsia	HELPP syndrome
Candidates	81	12	26	20	249	360	19	12	9	34	399	32	59	32	90	219	72	hsa-miR-191	1030	55	15	202	4915	hsa-miR-106ba	604	119	hsa-miR-1	274	286	869	2784	hsa-let-7a	hsa-miR-103	123	133	54	87	hsa-miR-223	12	48	34	1595	hsa-miR-1323	623	hsa-miR-126	hsa-miR-10b	182	59	301
	1278	53	262	388	366	688	120	58	19	55	1410	602	1915	43	102	384	104	hsa-miR-197	1117	140	18	1786	6288	hsa-miR-1260	1028	307	hsa-miR-1247	390	302	1381	2926	hsa-let-7b	hsa-miR-130a	178	483	89	109	hsa-miR-34b	2214	213	132	1948	hsa-miR-515-5p	1308	hsa-miR-141	hsa-miR-126	290	94	1588
	2192	95	358	1387	597	701	185	72	29	58	1601	604	2335	101	133	558	301	hsa-miR-198	1362	199	29		6504	hsa-miR-128-1	1036	360	hsa-miR-139-5p	627	303	1557	5711	hsa-let-7c	hsa-miR-23a	182	1116	400	274	hsa-miR-34c	2354	221	154	2034	hsa-miR-516a-5p	3099	hsa-miR-16	hsa-miR-142–3p	2034	1081	1654
	4134	124	430	2043	650	730	262	103	30	91	2201	861	3576	123	570	632	375	hsa-miR-202	1736	214	60		153579	hsa-miR-128-2	1438	627	hsa-miR-210	753	305	3106	9058	hsa-let-7d	hsa-miR-24	366	1573	443	348		3164	246	226	2145	hsa-miR-516b	3248	hsa-miR-181a	hsa-miR-144	2321	1588	1915
	6624	125	432	2637	1052	940	347	328	107	100	2321	1396	4869	133	1244	683	388	hsa-miR-204	1749	241	100			hsa-miR-140-5P	2149	801	hsa-miR-328	861	307	3107	9382	hsa-let-7e	hsa-miR-29a	374	2791	596	633		3433	602	351	2295	hsa-miR-518b	3624	hsa-miR-195	hsa-miR-146b-5p	5154	1601	1938
	7146	126	762	2941	1116	990	445	351	120	109	3209	2532	5021	134	1397	695	472	hsa-miR-223	2103	347	109			hsa-miR-143	2209	805	hsa-miR-34C-5p	948	398	3359	10661	hsa-let-7f	hsa-miR-29c	440	3099	641	649		3434	874	377	2335	hsa-miR-519d	3952	hsa-miR-20b	hsa-miR-185	5276	1827	2353
	7148	133	915	3303	1440	2123	501	374	128	118	3223	2828	5478	165	2277	801	596	hsa-miR-25	2281	493	113			hsa-miR-145	2213	808	hsa-miR-500	1026	403	6319	11228	hsa-let-7g	hsa-miR-451	558	3135	801	780		3512	969	391	4323	hsa-miR-520a-5p	5243	hsa-miR-214	hsa-miR-18a	8741	3039	3020
	7295	158	919	3304	1441	2209	595	381	150	120	3292	3038	6648	176	2280	805	655	hsa-miR-26a	2621	623	135			hsa-miR-148b	2321	967	hsa-miR-584	1847	649	8997	23198	hsa-let-7i	hsa-miR-517a	597	3164	805	800		3535	1387	493	5725	hsa-miR-520h	5743	hsa-miR-222	hsa-miR-193b	8742	3040	3021
	8974	165	946	3305	1580	2210	652	708	164	124	3623	3091	10581	177	3303	808	800	hsa-miR-26b	2822	712	161			hsa-miR-15a	2702	1050		2201	780	10655	49856	hsa-miR-100	hsa-miR-517c	650	3479	808	1281		3537	2946	567	7832	hsa-miR-525-5p	7296	hsa-miR-26b	hsa-miR-19a	80781	3043	3853
	9609	214	962	3400	1735	2999	655	717	190	125	3726	3303	158078	229	3304	1050	830	hsa-miR-296-3p	2880	713	221			hsa-miR-181a-1	3074	1308		2995	839	11020	51684	hsa-miR-101	hsa-miR-519a	839	4211	956	1284		3538	3383	632		hsa-miR-526b	7531	hsa-miR-27a	hsa-miR-20a	407977	3397	3856
	10855	216	969	3434	1846	3047	730	801	191	126	3842	3304	399804	249	3987	1128	862	hsa-miR-296-5p	4157	714	251			hsa-miR-181a-2	3162	1366		3206	862	23779	53615	hsa-miR-103-as	hsa-miR-519d	1026	4919	1039	1289		3539	3460	689			9467	hsa-miR-29b	hsa-miR-210		3620	5270
	58498	219	978	4088	1958	3070	799	805	199	146	4026	3397	439953	271	4236	1133	894	hsa-miR-342-3p	4255	767	268			hsa-miR-199a-3P	3437	2321		3371	1013	51337	54940	hsa-miR-105	hsa-miR-520g	1230	4929	1286	1290		3596	3589	706			9967	hsa-miR-30e	hsa-miR-22		3850	5672
	60485	272	1263	4499	2069	3119	858	808	223	148	4684	3399	440577	284	4495	1152	961	hsa-miR-95	5025	1268	271			hsa-miR-199b-3P	3578	2355		3611	1050	54742	55466	hsa-miR-106a	hsa-miR-521	1278	6352	1384	1292		3627	3683	711			22998	hsa-miR-335	hsa-miR-451		3899	5675
		285	1308	5156	2182	3398	894	813	265	150	5287	4489	441032	307	4756	1178	998		6187	1543	312			hsa-miR-199b-5P	3623	2590		3757	1051	55615	63939	hsa-miR-10a		1415	6372	1390	1462		3860	3696	900			23036	hsa-miR-423-5p	hsa-miR-517c		3977	5676
		330	1392	6430	2204	4085	948	827	268	157	5518	4502	645715	366	5069	1466	1263		8303	1594	316			hsa-miR-19a	3641	2629		3983	1104	57125	79748	hsa-miR-10b		1440	6616	1439	1634		4057	3755	931			23328	hsa-miR-450a	hsa-miR-518c		3995	5685
		347	1474	7375	2219	4171	975	938	269	162	5663	4846	653214	388	5325	1676	1314		8771	1734	321			hsa-miR-24-2a	3952	2788		4698	1293	80095	340205	hsa-miR-1180		1734	7037	1548	1809		4256	3760	960			112398	hsa-miR-451	hsa-miR-518f		4110	5885
		358	1588	7593	2268	4173	1001	1003	310	165	6574	6347	729342	395	5522	1740	1385		8784	1831	326			hsa-miR-25	4601	3068		5037	1299	135228		hsa-miR-1207		1827	7091	1786	2099		4494	3762	967				hsa-miR-486-3p	hsa-miR-519e		4293	6130
		367	1734	8853	2354	4174	1123	1072	373	182	6647	6401	729686	445	5624	1950	1404		9811	1839	384			hsa-miR-30e	4929	3122		5054	1337	140258		hsa-miR-1226		1830	7112	1810	2308		4599	4162	1070				hsa-miR-491-5p	hsa-miR-520a-3p		6622	6141
		633	1942	9019	2357	5205	1277	1081	406	199	7026	6675	100129237	467	6035	2004	1452		9829	2099	408			hsa-miR-3176	5373	3623		5069	1436	245938		hsa-miR-1231		2012	7306	2196	2316		4600	4671	1084				hsa-miR-508-5p	hsa-miR-525–5p		7123	7150
		634	2043	10193	2681	5557	1278	1082	487	203	7040	7037	100131044	481	6191	2034	1523		9853	2162	409			hsa-miR-338-5P	5675	3952		5097	1441	282991		hsa-miR-1244		2069	7448	2288	2335		4982	4842	1230				hsa-miR-519b-3p	hsa-miR-526b		7706	7184
		672	2150	11174	2710	6241	1281	1278	517	210	7086	8854		493	6440	2100	1612		9903	2252	419			hsa-miR-374b	7162	4108		5121	1583	337974		hsa-miR-1246		2173	7620	2760	2534		5272	4846	1263				hsa-miR-520g	hsa-miR-590–5p		8436	7803
		684	2335	29952	2713	7049	1282	1281	539	225	7922	9766		590	6647	2139	1660		10289	2289	432				9022	4282		5270	1634	553158		hsa-miR-1247		2195	8549	2950	2901		5743	5046	1523				hsa-miR-522			10365	7980
		689	2523	51084	2919	7298	1289	1282	545	245	8148	9941		597	6774	2219	1748		10381	2350	434				9103	5479		5334	1719			hsa-miR-1254		2213	8660	3065	3107		6280	5519	1633				hsa-miR-532-3p			23086	7991
		690	2530	54436	2920	7430	1291	1284	663	269	9637	10252		602	7005	2242	1778		11043	2357	463				9136	5986		5627	1727			hsa-miR-1256		2237	9068	3783	3384		6288	5602	1889				hsa-miR-565			26056	9246
		713	2689	54932	2921	8611	1292	1291	684	274	9975	10808		633	7045	2560	1836		23533	2532	486				10148	6038		5641	1728			hsa-miR-125b		2239	9749	3785	3398		6291	5654	1974				hsa-miR-612			27004	9314
		730	2999	55112	3131	9071	1293	1301	782	283	10424	22904		661	7181	2566	1846		26548	2662	551				10272	6201		6357	1759			hsa-miR-125b-1		2289	10578	3932	3487		6401	5693	1992				hsa-miR-658			51162	9948
		755	3001	60681	3294	9134	1308	1317	796	321	11000	22918		667	7280	2743	1974		50651	2697	593				10509	6235		6362	1823			hsa-miR-125b-2		2357	22837	4036	3535		6579	5740	2015				hsa-miR-7f			54541	22820
		771	3002	64856	3383	9262	1393	1340	801	324	11124	27147		728	7390	2820	1984		51225	2745	605				10544	6609		6414	1945			hsa-miR-126		2624	22998	4114	3908		6590	5920	2131							54626	23328
		775	3096	79772	3434	9768	1397	1392	805	328	22809	30061		734	7570	2824	2034		51297	2857	607				30010	6717		6415	2022			hsa-miR-127		2731	23243	4173	3915		6707	6781	2153							55269	25804
		811	3248	79852	3553	10206	1404	1396	808	333	27113	51129		783	8446	3157	2104		51750	2878	632				51442	7371		6480	2034			hsa-miR-1270		2919	23433	4677	3992		7033	6822	2188							55273	26115
		818	3552	80863	3569	10521	1528	1441	814	338	50855	51673		818	8682	3459	2122		55769	3417	635				54504	7991		6745	2042			hsa-miR-1275		2920	25884	4882	4162		7057	7071	2207							55789	51014
		861	3560	83715	3576	11026	1543	1442	816	348	50937	55466		857	9076	3572	2131		60676	3488	638				56145	8038		6948	2044			hsa-miR-1285		2921	27067	5051	4208		8519	7295	2242							58487	51094
		899	3623	84071	3589	22797	1545	1465	824	356	51209	56999		858	9647	3578	2200		90135	3553	747				63035	8655		7042	2056			hsa-miR-1291		2952	29953	5166	4256		8870	7412	2287							64793	79960
		920	3638	84107	3598	23421	1634	1490	954	364	54986	57619		860	9679	3654	2321		131450	3569	775				100132417	9518		7058	2064			hsa-miR-1292		3036	54102	5288	4499		10844	7980	2319							79625	115908
		929	3669	85441	3687	26575	1687	1508	957	398	55339	79156		861	10142	3685	2335		219793	3589	780					10397		7076	2194			hsa-miR-1294		3055	54796	5707	4673		27071	8578	2339							79768	149501
		949	3866	89884	3777	29028	1728	1537	960	414	57060	79750		871	10279	3690	2487		286444	3672	796					10437		7086	2296			hsa-miR-1299		3162	56944	5718	5069		28796	8848	2355							79865	152663
		972	3880	116987	3855	29089	1747	1588	997	472	57658	81848		990	10607	3694	2521		343184	3745	824					10438		7111	2512			hsa-miR-1306		3217	58528	5926	5125		28816	9045	2582							81575	158078
		1000	3887	123099	3976	29128	1803	1610	1014	487	58509	151306		1001	10732	3977	2560		399717	3910	832					10544		7490	2537			hsa-miR-1307		3337	79647	5970	5136		28823	10489	2584							84286	284695
		1024	3909	126017	4216	29842	1809	1634	1069	491	64284	155368		1021	11057	4099	2683		400963	4257	861					10749		8406	2551			hsa-miR-133a		3383	79895	6165	5175		28825	10659	2590							84525	353376
		1066	3952	132204	4312	51514	1879	1821	1070	535	79230	440905		1051	11074	4145	2878		440589	4312	862					10911		8417	2672			hsa-miR-133b		3552	79960	6194	5350		28831	11262	2787							84940	388474
		1112	4330	146330	4314	53340	1893	1915	1071	539	84272	644314		1052	11135	4155	3043		645018	4318	864					11232		9159	2689			hsa-miR-134		3557	80310	6422	5793		28904	23099	2800							221438	390601
		1117	4582	171586	4319	54209	1909	1933	1106	553	114785			1073	11137	4157	3187		650901	4741	894					22918		9167	2896			hsa-miR-139		3569	80315	6535	6614		91316		2810							642395	440533
		1140	4613	253559	4494	54826	1948	1958	1137	563				1116	11182	4176	3192		729679	4885	919					30818		10150	2936			hsa-miR-140		3576	84159	6575	6876				2870								440926
		1191	4915	375307	4499	55055	2113	1967	1153	570				1124	11264	4286	3326		732446	4907	921					53827		11145	2947			hsa-miR-143		3759	92745	6603	6925				2971								441032
		1230	5054	375790	4778	55074	2153	2022	1183	578				1263	22862	4320	3428		100130562	4929	975					54504		23122	2960			hsa-miR-146a		3773	114780	6645	7026				2992								441034
		1263	5069	100216546	4885	55388	2162	2034	1207	581				1311	23126	4752	3480			5054	999					55612		23515	3204			hsa-miR-148b		3908	117247	6764	7035				3055								644029
		1264	5097		4929	55840	2202	2202	1215	600				1429	23169	4885	3481			5168	1003					56895		23648	3215			hsa-miR-150		4084	153768	6804	7057				3101								644914
		1268	5178		4958	55872	2213	2321	1287	627				1440	23193	4889	3572			5179	1013					60559		51232	3309			hsa-miR-155		4496	284013	7059	7070				3189								645715
		1280	5212		5008	57480	2217	2625	1347	638				1441	23339	4919	3624			5241	1018					79689		55212	3320			hsa-miR-17		4501	387628	7113	7078				3248								728139
		1288	5553		5047	57817	2261	2629	1394	677				1455	23409	5153	3630			5328	1028					149224		81671	3324			hsa-miR-181c		4502	642546	7124	7168				3280								728914
		1307	5670		5122	58528	2295	2647	1406	778				1475	23532	5179	3655			5352	1039					642521		85377	3484			hsa-miR-181d		4507	730041	7341	7837				3383								728992
		1318	5672		5142	64105	2324	2689	1452	783				1580	23542	5291	3916			5396	1043					642538			3486			hsa-miR-182		4616		7417	8406				3454
		1326	5673		5329	64167	2621	2745	1496	790				1591	26121	5292	4008			5473	1107					642892			3624			hsa-miR-184		4781		7434	9509				3516
		1356	5675		5334	64208	2628	2771	1525	811				1629	27236	5322	4090			5743	1108					644315			3643			hsa-miR-188		4790		7707	10082				3553
		1366	5676		5507	79365	2675	2778	1576	818				1634	29802	5335	4144			6035	1117					648343			3683			hsa-miR-18a		4792		8453	10150				3566
		1457	5678		5743	79682	2697	2787	1577	834				1657	51182	5336	4170			6103	1160					728269			3799			hsa-miR-18b		4801		8738	10186				3577
		1459	5768		5806	79987	2701	2791	1579	839				1687	51477	5536	4287			6368	1186					100128060			3851			hsa-miR-1910		4814		8743	10205				3588
		1462	5790		5918	84419	2825	2810	1586	842				1717	57217	5629	4289			6507	1192					100129379			3868			hsa-miR-193a		4824		9061	10439				3640
		1513	6095		6347	84545	2882	2877	1617	843				1756	64077	5764	4299			6526	1236					100129902			3880			hsa-miR-194		4860		9143	10579				3646
		1514	6578		6364	195828	3223	2878	1725	861				1804	64924	5770	4628			6542	1261					100132499			4082			hsa-miR-195		4953		9399	10979				3684
		1545	6935		6368	202309	3294	2879	1741	883				1837	79589	5784	4649			6588	1269								4209			hsa-miR-196b		5178		9619	11010				3687
		1604	6940		6374	253039	3384	3020	1811	890				1843	81620	5787	4811			6696	1302								4240			hsa-miR-19a		5205		9939	23129				3718
		1718	7004		6401	283788	3488	3021	1820	899				1848	84307	5921	4820			6916	1305								4796			hsa-miR-19b-1		5265		10024	23208				3726
		1734	7126		6402	284802	3490	3039	1891	902				1890	93986	5971	4848			7035	1307								5076			hsa-miR-202		5303		10111	23213				3732
		1756	7776		6503	389831	3887	3040	1968	915				1958	124602	5989	5094			7043	1326								5228			hsa-miR-205		5306		10491	23433				3796
		1760	7850		6515	642236	3915	3043	1979	916				1978	284996	6184	5170			7044	1393								5339			hsa-miR-20a		5329		10544	23452				3945
		1762	7851		6556	727764	3945	3047	2002	949				1984	285367	6259	5291			7048	1397								5610			hsa-miR-20b		5591		10665	26020				3985
		1777	8038		6648	100129652	3952	3146	2052	958				2009	390183	6416	5306			7078	1421								5672			hsa-miR-21		5801		10672	30008				4016
		1804	8612		6781	100132417	3983	3149	2059	978				2018	391777	6453	5327			7122	1436								5676			hsa-miR-210		5806		27300	54796				4043
		1805	8718		7004	100133583	4023	3150	2098	990				2036	493913	6594	5352			7704	1509								5678			hsa-miR-22		5925		27342	55193				4055
		1806	8728		7881	100134091	4067	3151	2169	991				2043		6670	5366			7980	1523								5792			hsa-miR-221		6004		29970	55194				4154
		1822	8797		7980		4071	3159	2192	1015				2048		6865	5581			8406	1534								6233			hsa-miR-223		6238		84340	55752				4296
		1828	9023		8038		4090	3172	2224	1019				2059		7157	5611			8483	1583								6347			hsa-miR-2277		6348		440086	56648				4298
		1832	9080		8061		4223	3195	2331	1052				2060		7201	5747			8660	1606								6352			hsa-miR-24-2		6351		474338	56999				4673
		1842	9092		8738		4240	3283	2542	1084				2074		7292	5806			8685	1788								6500			hsa-miR-25		6364		729389	57381				4689
		1845	9108		8793		4628	3398	2572	1101				2121		8525	5865			8857	1796								6647			hsa-miR-26b		6372			79006				4790
		1847	9213		8794		4692	3460	2582	1159				2182		8766	5937			9053	1820								6696			hsa-miR-296		6374			83416				4898
		1890	9411		8840		4781	3481	2653	1184				2193		8839	5966			9332	1874								6721			hsa-miR-29a		6430			84937				4907
		1968	9414		8972		4826	3488	2676	1187				2204		9261	6095			9788	1877								6773			hsa-miR-29b		6648			90853				5008
		2026	9586		9021		4833	3491	2694	1198				2239		10062	6249			10252	1879								6926			hsa-miR-29b-1		6876			91624				5055
		2149	9890		9068		5168	3624	2720	1234				2252		10111	6311			10888	1949								7010			hsa-miR-29c		6934			93649				5108
		2152	10148		9123		5175	3630	2744	1235				2268		10267	6397			11009	1969								7037			hsa-miR-30a		7058			116159				5128
		2193	10202		9173		5264	3655	2792	1236				2273		10381	6477			11067	1992								7076			hsa-miR-30b		7082			152137				5130
		2199	10316		9388		5320	3716	2802	1237				2308		11243	6502			11170	2039								7077			hsa-miR-31		7097			171024				5191
		2201	10663		9536		5336	3814	2824	1238				2353			6711			11326	2049								7156			hsa-miR-3141		7128			202052				5209
		2202	10795		9577		5360	3855	2842	1263				2354			6876			22801	2078								7311			hsa-miR-3148		7204			221981				5265
		2208	22998		9615		5376	3856	2879	1287				2532			7035			22915	2104								7314			hsa-miR-3156		7378			253827				5283
		2209	23138		9749		5493	3880	2938	1288				2549			7037			22943	2125								7316			hsa-miR-3162		7813			256435				5311
		2212	23302		9934		5654	3945	2949	1291				2615			7046			23151	2172								7430			hsa-miR-3176		8239			389136				5366
		2246	23619		10082		5675	3952	2952	1297				2670			7050			23428	2220								7431			hsa-miR-3178		8349			641700				5378
		2253	25797		10221		5680	3956	2976	1302				2683			7057			25907	2268								7644			hsa-miR-3180-3p		8553			728215				5447
		2260	25937		10501		6035	4000	3029	1325				2687			7078			25987	2289								8038			hsa-miR-3185		8572							5471
		2281	26051		10826		6196	4055	3030	1347				2710			7150			27253	2353								8510			hsa-miR-3197		8639							5567
		2289	29775		10964		6414	4060	3035	1349				2713			7175			29931	2516								8511			hsa-miR-32		8725							5716
		2318	29841		11009		6541	4067	3046	1358				2769			7320			54498	2550								9064			hsa-miR-323		8870							5734
		2353	51274		22837		6678	4082	3084	1380				2828			7323			54935	2557								9355			hsa-miR-328		8878							5768
		2354	51278		23433		6695	4088	3119	1382				2861			7412			55244	2590								9446			hsa-miR-335		9021							5770
		2355	51316		23514		6720	4107	3133	1395				2867			7422			57502	2645								10148			hsa-miR-345		9076							5830
		2537	53405		23516		6909	4232	3150	1406				2919			7430			57864	2651								392437			hsa-miR-34a		9173							5876
		2639	53820		23601		6943	4240	3196	1452				2920			7818			64231	2658								400578			hsa-miR-34b		9253							5884
		2669	54210		23670		6996	4258	3205	1506				2921			7852			64881	2665								400750			hsa-miR-34c		9324							5937
		2697	54434		26872		7025	4345	3257	1509				2977			8202			80303	2695								440533			hsa-miR-362		9643							5990
		2737	54567		29760		7070	4637	3263	1515				2992			8394			84171	2771								643358			hsa-miR-363		9945							6135
		2745	54626		29951		7123	4668	3295	1544				2997			8412			84419	2784								652460			hsa-miR-365		10135							6195
		2747	55279		30061		7262	4675	3354	1571				3014			8451			84868	2788								728590			hsa-miR-370		10226							6253
		2781	55286		30817		7431	4707	3382	1586				3033			8470			92737	2794								751867			hsa-miR-371		10299							6282
		2784	55301		51129		7472	4739	3488	1610				3048			8490			117248	2812								100129652			hsa-miR-372		10318							6342
		2791	55312		51312		8038	4830	3575	1627				3090			8500			128272	2815								100130446			hsa-miR-373		10443							6462
		2919	55808		51449		8404	4831	3600	1638				3099			8539			128346	2828											hsa-miR-376b		10472							6483
		2947	55971		54210		8613	4869	3642	1644				3101			8569			131368	2863											hsa-miR-377		10729							6484
		2952	56256		55885		8644	5054	3661	1645				3131			8615			157638	2869											hsa-miR-378		10886							6515
		2969	56666		56999		8659	5058	3753	1649				3164			8662			284013	2870											hsa-miR-378c		10938							6648
		3013	56704		57214		8764	5069	3833	1655				3207			8663			285195	2900											hsa-miR-409		11059							6726
		3033	57691		60675		8788	5096	3908	1662				3240			8754			345557	2908											hsa-miR-412		11067							6741
		3047	57822		81488		8836	5139	3929	1690				3250			8784			387758	2912											hsa-miR-421		22808							6821
		3048	58495		94025		8842	5306	3930	1729				3310			8826			394217	2923											hsa-miR-422a		22822							7038
		3078	58516		115572		8862	5347	3953	1730				3311			8828			100132771	2941											hsa-miR-424		22823							7076
		3113	60676		117247		9057	5478	3988	1797				3383			8829			100133690	2948											hsa-miR-4253		22858							7084
		3115	64063		145781		9079	5499	3992	1807				3398			8874			100133944	2972											hsa-miR-4270		22936							7090
		3125	79822		168455		9103	5594	4035	1820				3485			9173				3013											hsa-miR-4298		22944							7100
		3127	79865		200315		9180	5613	4088	1837				3566			9180				3050											hsa-miR-4304		22998							7109
		3159	79870		253039		9315	5671	4128	1838				3569			9231				3083											hsa-miR-4306		23045							7132
		3164	80209		256691		9365	5672	4154	1842				3586			9265				3096											hsa-miR-431		23047							7163
		3248	80329		260436		9388	5673	4191	1844				3589			9360				3097											hsa-miR-4315		23077							7170
		3290	80821		285097		9459	5676	4236	1876				3601			9547				3105											hsa-miR-4324		23141							7177
		3357	81607		338382		9516	5678	4286	1892				3708			9584				3106											hsa-miR-4329		23272							7227
		3362	81788		339970		9619	5688	4287	1910				3718			9749				3107											hsa-miR-451		23348							7336
		3418	84033		353514		10186	5810	4292	1945				3725			9778				3109											hsa-miR-454		23389							7378
		3430	84102		730041		10319	5861	4296	1964				3726			9782				3111											hsa-miR-455		23446							7381
		3437	84940				10365	5887	4301	1965				3745			9839				3133											hsa-miR-466		23764							7409
		3479	84941				10418	5947	4331	2001				3777			9877				3141											hsa-miR-484		23767							7443
		3484	84960				10434	6128	4515	2009				3778			9906				3142											hsa-miR-486		25777							7503
		3486	85014				10455	6134	4692	2010				3783			9910				3163											hsa-miR-488		25836							7699
		3488	114335				10544	6141	4717	2015				3791			9967				3185											hsa-miR-489		25840							7705
		3560	115330				10628	6144	4722	2022				3801			10001				3199											hsa-miR-497		25842							7748
		3569	119467				10630	6154	4723	2035				3921			10052				3200											hsa-miR-498		25937							7763
		3590	144195				10894	6156	4724	2050				3949			10097				3206											hsa-miR-504		25950							7846
		3611	146225				11001	6157	4734	2052				3976			10114				3215											hsa-miR-505		26277							7852
		3613	147111				11098	6168	4747	2073				3977			10128				3216											hsa-miR-509-3		28966							7884
		3621	153579				22871	6169	4775	2091				3983			10150				3249											hsa-miR-518b		28971							7920
		3643	159686				22918	6176	4776	2109				3985			10181				3276											hsa-miR-518c		50486							7994
		3655	163702				23180	6188	4781	2119				4084			10428				3305											hsa-miR-518d		51110							8239
		3665	168455				23187	6189	4853	2124				4128			10492				3337											hsa-miR-518e		51129							8291
		3679	200634				23266	6191	4926	2150				4130			10521				3384											hsa-miR-518f		51271							8434
		3702	203100				23682	6194	4968	2155				4188			10600				3394											hsa-miR-519a		51312							8504
		3708	219539				25800	6202	5020	2158				4199			10628				3559											hsa-miR-519b		51315							8530
		3710	219771				25805	6205	5138	2201				4208			10643				3579											hsa-miR-519c		51366							8562
		3726	220001				25878	6206	5189	2208				4234			10672				3593											hsa-miR-520a		51747							8563
		3755	221438				25960	6209	5195	2214				4237			10725				3594											hsa-miR-520c		54596							8575
		3757	222584				25975	6222	5198	2245				4286			10806				3607											hsa-miR-520d		54762							8634
		3778	246213				26022	6228	5209	2252				4298			10959				3631											hsa-miR-520f		54764							8694
		3780	256236				26112	6229	5279	2253				4300			10979				3632											hsa-miR-520g		54782							8725
		3791	343990				26227	6230	5283	2254				4303			11165				3643											hsa-miR-520h		55450							8793
		3855	353322				26266	6231	5345	2257				4312			11198				3656											hsa-miR-522		55610							8821
		3872	387715				26508	6235	5375	2263				4318			22834				3659											hsa-miR-523		55900							8870
		3880	400745				26525	6238	5379	2322				4326			22902				3689											hsa-miR-525		56256							9021
		3914	440533				28231	6279	5395	2356				4327			22936				3697											hsa-miR-526a		56907							9166
		3936	440895				29903	6280	5446	2488				4440			22992				3706											hsa-miR-526b		56950							9221
		3985	493913				30008	6286	5452	2516				4489			23022				3707											hsa-miR-542		57446							9255
		4023	646113				30835	6386	5463	2525				4493			23036				3708											hsa-miR-548u		57486							9338
		4026	677800				51285	6415	5481	2535				4495			23086				3720											hsa-miR-551b		57648							9406
		4043	728115				51673	6418	5510	2570				4498			23089				3742											hsa-miR-572		57654							9435
		4061	728592				51751	6428	5532	2582				4499			23112				3757											hsa-miR-615		57799							9465
		4066	100129781				53405	6502	5571	2584				4500			23114				3762											hsa-miR-629		64840							9489
		4070	100131094				54677	6513	5581	2624				4501			23126				3783											hsa-miR-654		79752							9605
		4071	100132240				54922	6624	5586	2650				4502			23224				3784											hsa-miR-660		79912							9654
		4118	100169890				55041	6635	5593	2689				4504			23235				3785											hsa-miR-663		80149							9666
		4131					55268	6678	5602	2737				4605			23269				3811											hsa-miR-664		80204							9673
		4147					55273	6713	5626	2760				4608			23318				3813											hsa-miR-665		80205							9674
		4208					55789	6732	5641	2775				4609			23328				3849											hsa-miR-671		81706							9683
		4212					55861	6774	5685	2779				4642			23353				3880											hsa-miR-675		81856							9702
		4217					56892	6817	5690	2784				4660			23389				3909											hsa-miR-708		83530							9804
		4277					56901	6904	5696	2800				4683			23428				3913											hsa-miR-720		84196							9847
		4316					56999	7027	5715	2820				4778			23433				3927											hsa-miR-758		84223							9895
		4320					57088	7077	5716	2827				4779			23443				3932											hsa-miR-760		84448							9922
		4489					57124	7078	5729	2841				4791			23446				3955											hsa-miR-768-3p		84656							9929
		4494					57216	7086	5733	2920				4792			23451				3978											hsa-miR-769		90333							9961
		4504					57801	7114	5770	2936				4804			23468				4008											hsa-miR-874		90338							10011
		4542					58189	7115	5774	2938				4837			23524				4017											hsa-miR-886		92342							10018
		4599					58494	7116	5778	2941				4839			23633				4035											hsa-miR-92a		94134							10049
		4600					59341	7296	5786	2953				4860			23779				4037											hsa-miR-92a-1		112399							10079
		4673					63917	7327	5787	2961				4862			25831				4041											hsa-miR-92b		114904							10162
		4693					64395	7385	5800	2962				4879			25832				4043											hsa-miR-93		114932							10196
		4741					64396	7529	5813	2978				4958			25932				4050											hsa-miR-934		126969							10208
		4747					65987	7690	5879	3004				4983			25957				4125											hsa-miR-98		149428							10211
		4837					66035	7919	5949	3075				5008			26036				4147											hsa-miR-99a		151354							10221
		4913					79153	7980	6005	3131				5021			26054				4199													152719							10226
		4919					79567	8038	6097	3150				5028			27161				4249													157680							10282
		4938					79625	8110	6182	3177				5054			27236				4320													170954							10286
		4939					79689	8407	6192	3202				5066			27332				4582													200315							10295
		5045					79822	8412	6196	3205				5067			28231				4583													221078							10393
		5054					79843	8496	6304	3233				5099			29923				4585													222161							10402
		5058					79858	8521	6352	3257				5167			51088				4604													255488							10409
		5095					80144	8560	6354	3295				5199			51232				4628													284019							10435
		5099					80315	8671	6362	3310				5209			51422				4635													284207							10473
		5125					80760	8727	6367	3311				5210			51663				4637													349185							10495
		5142					80896	8788	6391	3431				5239			51715				4638													350817							10538
		5155					81607	8842	6421	3441				5241			51747				4641																				10540
		5168					83700	8899	6462	3475				5251			51762				4642																				10541
		5218					84419	8930	6534	3485				5257			54482				4647																				10600
		5226					84632	9079	6558	3488				5270			54675				4782																				10603
		5292					84701	9168	6576	3550				5292			54861				4784																				10772
		5320					84870	9320	6609	3561				5295			54878				4838																				10800
		5329					85012	9349	6642	3576				5311			55023				4842																				10865
		5334					89780	9375	6677	3597				5320			55227				4846																				10892
		5335					90161	9446	6736	3623				5327			55236				4851																				10904
		5336					90865	9518	6777	3631				5328			55269				4908																				10938
		5345					115908	9637	6853	3638				5329			55304				4939																				10981
		5348					116028	9794	6862	3640				5334			55500				4968																				11025
		5352					118663	9802	6872	3659				5345			55599				5002																				11035
		5532					125058	10055	6902	3663				5412			55615				5020																				11138
		5573					126282	10148	6904	3680				5424			55668				5026																				11146
		5575					133584	10155	6917	3748				5447			55672				5027																				11168
		5585					136853	10169	6934	3756				5494			55752				5046																				11270
		5602					143666	10172	6942	3760				5507			55790				5071																				11335
		5617					147495	10210	7013	3777				5565			57494				5081																				22877
		5634					158158	10287	7015	3785				5567			57534				5087																				22889
		5723					221395	10370	7026	3790				5578			57551				5134																				22890
		5733					254028	10409	7027	3795				5592			57590				5138																				22926
		5740					283385	10434	7067	3824				5725			57798				5144																				23015
		5764					284119	10455	7188	3832				5730			60676				5176																				23029
		5777					284348	10487	7220	3858				5733			63908				5178																				23095
		5819					284611	10632	7251	3859				5743			64332				5213																				23144
		5834					440181	10726	7259	3872				5757			64344				5308																				23210
		5867					493901	10808	7267	3945				5761			64388				5313																				23288
		5886					729590	10914	7275	3953				5771			64710				5333																				23307
		5905					732360	10921	7292	3964				5781			65979				5338																				23347
		5906					732446	10971	7299	3976				5784			66036				5359																				23443
		5918					100127984	10994	7300	3985				5787			79188				5361																				23473
		5947					100132336	11022	7376	4008				5791			79572				5364																				23484
		5996						11059	7381	4033				5798			79647				5409																				23534
		6035						11171	7389	4038				5806			79939				5443																				23564
		6093						22978	7498	4045				5819			79982				5514																				23568
		6154						23321	7531	4049				5828			79987				5575																				23635
		6194						23499	7541	4065				5831			80195				5580																				24144
		6249						23543	7586	4088				5876			80351				5581																				25816
		6337						23593	7587	4114				5902			81537				5590																				25842
		6347						25764	7629	4115				5914			81542				5625																				25875
		6357						25798	7693	4124				5918			81609				5630																				25923
		6387						25888	7709	4144				5919			81844				5696																				25950
		6508						25890	7726	4157				5926			83700				5698																				26228
		6509						25937	7727	4163				6093			84002				5705																				26277
		6525						26036	7867	4168				6142			84159				5734																				26502
		6535						26039	8019	4191				6175			84293				5738																				26586
		6543						27018	8228	4204				6187			84879				5768																				26873
		6576						27134	8239	4211				6196			84918				5777																				27075
		6642						28969	8292	4234				6223			84961				5799																				27128
		6653						29095	8394	4245				6234			90102				5820																				27180
		6692						29110	8443	4320				6238			91754				5829																				27334
		6772						30000	8445	4323				6272			96459				5837																				27342
		6781						50515	8479	4326				6279			124540				5863																				28232
		6840						51070	8495	4329				6280			127018				5909																				28988
		6853						51162	8573	4439				6283			127933				5914																				29078
		6886						51191	8574	4495				6286			132949				5916																				29121
		7022						51299	8638	4504				6288			135114				5920																				29767
		7042						51371	8675	4580				6332			140803				5937																				29883
		7043						51663	8697	4584				6347			143244				5992																				29902
		7058						51684	8741	4597				6356			146057				6037																				29945
		7086						51808	8742	4602				6363			149013				6196																				29950
		7097						54732	8772	4603				6364			151987				6242																				50486
		7127						54798	8798	4632				6372			153830				6256																				50854
		7150						54890	8837	4633				6374			170506				6275																				51012
		7167						54926	8851	4635				6382			171024				6294																				51015
		7177						55066	8884	4636				6383			200030				6305																				51193
		7249						55274	8887	4664				6401			221037				6310																				51271
		7292						55527	8910	4689				6405			221981				6385																				51292
		7364						55771	8971	4700				6414			253461				6387																				51296
		7408						55812	8975	4709				6464			255967				6398																				51304
		7412						55916	9031	4747				6472			256987				6440																				51317
		7454						57134	9154	4756				6515			257068				6462																				51562
		7474						57146	9230	4763				6518			284565				6478																				51574
		7739						57489	9236	4775				6545			286512				6482																				51669
		7743						57678	9284	4776				6546			375513				6497																				51696
		7803						57820	9315	4784				6556			400011				6504																				51727
		7852						58515	9324	4795				6574			400818				6518																				51747
		7881						60676	9367	4836				6594			440670				6548																				51776
		7957						64145	9371	4868				6615			440675				6571																				53371
		8030						65083	9380	4899				6648			553158				6573																				53831
		8076						65244	9415	4926				6650			642395				6597																				54014
		8078						79022	9459	4931				6659			642812				6623																				54187
		8131						79720	9537	4939				6675			643167				6676																				54432
		8153						79987	9553	4988				6744			643336				6712																				54434
		8214						80307	9601	5009				6813			651610				6817																				54482
		8294						81796	9610	5033				6836			723961				6844																				54512
		8337						81855	9623	5048				6840			728411				6890																				54680
		8350						83443	9632	5051				6853			728841				6891																				54838
		8351						84311	9681	5054				6935			728912				6892																				54842
		8352						90007	9692	5076				7004			729799				6904																				54926
		8353						90317	9703	5077				7008			730041				6909																				54940
		8354						92259	9711	5081				7026			100037280				6916																				55006
		8355						93659	9724	5134				7037			100129652				6919																				55024
		8356						94039	9762	5136				7050			100132406				7020																				55082
		8357						94115	9784	5141				7052			100132779				7027																				55129
		8358						94274	9852	5151				7056							7049																				55251
		8359						114781	9886	5156				7058							7054																				55252
		8360						114883	9910	5173				7076							7122																				55278
		8361						136319	9917	5209				7090							7140																				55299
		8362						146053	10007	5261				7103							7145																				55300
		8363						149501	10010	5264				7128							7146																				55330
		8364						158078	10061	5270				7130							7148																				55573
		8365						283120	10111	5277				7133							7157																				55591
		8366						284393	10130	5279				7145							7187																				55602
		8367						285176	10246	5283				7262							7188																				55617
		8368						347404	10257	5288				7296							7200																				55647
		8370						387753	1928-02-24	5292				7421							7204																				55654
		8398						388076	10367	5301				7422							7270																				55737
		8406						388339	10370	5306				7482							7287																				55741
		8418						388532	10426	5320				7538							7349																				55755
		8460						388621	10428	5332				7743							7378																				55784
		8483						389156	10439	5354				7812							7392																				55787
		8510						389342	10468	5365				7873							7410																				55900
		8511						390183	10477	5378				7957							7441																				55902
		8519						390601	10490	5393				7976							7450																				56063
		8532						390834	10493	5423				7980							7461																				56204
		8609						391370	10611	5432				8030							7477																				56996
		8612						391777	10638	5436				8076							7483																				57037
		8644						392256	10664	5439				8111							7532																				57053
		8646						399804	10670	5443				8140							7704																				57089
		8702						400652	10724	5449				8178							7776																				57560
		8714						400745	10788	5494				8200							7781																				57655
		8736						414153	10844	5506				8303							7799																				57665
		8781						439953	10850	5519				8404							7869																				57699
		8795						439992	10902	5536				8497							8022																				58190
		8869						440086	10951	5575				8507							8110																				58478
		8870						440487	10990	5578				8527							8111																				58500
		8878						440533	11030	5580				8537							8175																				58986
		8905						440575	11152	5601				8553							8289																				60487
		8908						440577	11168	5609				8622							8339																				60526
		8912						440926	11345	5612				8698							8343																				60592
		8968						440991	11346	5620				8703							8344																				60685
		8991						441032	22797	5634				8793							8346																				63924
		9048						441073	22865	5653				8840							8347																				64319
		9052						441377	22989	5662				8850							8348																				64342
		9079						442270	23002	5663				8853							8350																				64374
		9122						493913	23014	5671				8854							8351																				64651
		9123						642738	23024	5692				8863							8352																				64778
		9173						642828	23032	5715				8870							8353																				64864
		9249						642892	23039	5775				8877							8354																				64924
		9260						643446	23059	5777				8913							8355																				65109
		9284						644166	23138	5793				8997							8356																				79017
		9351						644191	23218	5795				9021							8357																				79134
		9358						644914	23229	5797				9068							8358																				79155
		9369						644934	23250	5816				9123							8379																				79180
		9372						645174	23259	5830				9135							8445																				79415
		9435						645387	23301	5837				9138							8456																				79594
		9479						645715	23321	5861				9181							8484																				79612
		9509						645979	23385	5867				9209							8501																				79623
		9572						646483	23424	5869				9235							8506																				79650
		9620						646753	23468	5883				9242							8507																				79657
		9636						646817	23492	5893				9358							8514																				79709
		9645						646949	23534	5900				9369							8519																				79738
		9684						646966	23580	5921				9388							8525																				79752
		9736						646993	23633	5923				9413							8558																				79865
		9748						647030	23641	5980				9459							8603																				79886
		9770						648343	23774	5990				9462							8631																				80008
		9806						648822	25830	5997				9475							8632																				80218
		9811						652634	26038	6017				9489							8642																				80301
		9900						653079	26762	6038				9507							8676																				80347
		9920						653155	26873	6117				9522							8688																				80746
		9934						653156	27030	6182				9526							8692																				81537
		9986						653214	27285	6197				9533							8755																				81688
		10073						653665	27302	6210				9536							8784																				81853
		10126						653737	28973	6256				9564							8831																				81894
		10154						654364	28996	6275				9592							8837																				83463
		10158						723961	30000	6304				9600							8844																				83667
		10162						727738	30848	6310				9610							8848																				83692
		10232						727821	51103	6370				9618							8913																				83706
		10233						727826	51112	6407				9625							8927																				83853
		10400						727997	51304	6418				9630							8968																				83862
		10409						728553	51635	6428				9665							8974																				83939
		10436						728693	51710	6431				9704							8992																				84034
		10437						728782	54470	6450				9718							9022																				84128
		10439						728823	54741	6455				9720							9049																				84240
		10493						728914	55324	6503				9734							9064																				84248
		10535						728937	55556	6513				9746							9066																				84265
		10536						729208	55669	6535				9748							9108																				84329
		10626						729342	56125	6545				9749							9112																				84365
		10653						729389	56951	6558				9750							9123																				84418
		10661						729402	56967	6565				9775							9125																				84649
		10810						729505	57054	6576				9805							9145																				84674
		10859						729595	57055	6580				9808							9172																				84864
		10867						729686	57135	6608				9909							9228																				84925
		10953						729687	57187	6638				9935							9240																				84992
		10962						729789	58497	6642				9945							9249																				89894
		10964						729952	60489	6645				10000							9274																				90007
		11039						730010	64006	6652				10043							9278																				90411
		11049						731688	64582	6653				10052							9319																				90459
		11059						767558	64689	6671				10068							9351																				90634
		11067						100128168	64976	6672				10098							9358																				91272
		11331						100129085	65110	6692				10105							9374																				91298
		22795						100129141	65258	6694				10133							9379																				92106
		22856						100129237	79068	6708				10135							9381																				92162
		22862						100129379	79161	6715				10155							9501																				92342
		22915						100129552	79602	6742				10221							9513																				92912
		22929						100129685	81550	6749				10226							9524																				93621
		22943						100129902	84851	6753				10288							9555																				94101
		22974						100129975	84869	6756				10312							9577																				112942
		22983						100130009	84901	6775				10314							9612																				113791
		22985						100130107	84909	6777				10392							9619																				113878
		23012						100130109	89845	6787				10396							9620																				114548
		23015						100130561	90993	6794				10410							9630																				114908
		23024						100130902	140609	6833				10452							9651																				114932
		23026						100131044	161291	6850				10486							9670																				115426
		23051						100131196	167227	6855				10501							9681																				116369
		23112						100131205	283523	6865				10509							9686																				116844
		23136						100131526	286495	6883				10525							9719																				116986
		23213						100131672	399511	6909				10528							9721																				117143
		23231						100131699	407977	6949				10538							9725																				122402
		23236						100131863	440138	6955				10580							9759																				123036
		23268						100131971	440917	6964				10581							9781																				124583
		23336						100132499	442454	6992				10603							9782																				126014
		23466						100132547	642443	7015				10630							9788																				126208
		23467						100133273	646127	7021				10636							9805																				127018
		23524						100133941	646243	7043				10681							9828																				131540
		23526							646316	7051				10736							9834																				132160
		23705							646359	7067				10742							9887																				136895
		23764							648152	7072				10826							9898																				138241
		25797							651921	7156				10859							9902																				139341
		25816							653052	7159				10865							9907																				147015
		25822							653354	7182				10906							9922																				147699
		25829							654085	7185				10957							9935																				148479
		25841							727947	7220				11005							9953																				151056
		25891							729080	7249				11009							9957																				153562
		25903							729230	7253				11025							10008																				157567
		25906							730031	7275				11026							10016																				159090
		25907							730107	7289				11027							10089																				171586
		26064							100127984	7299				11034							10100																				199675
		26284							100128542	7300				11059							10184																				200058
		26872							100129681	7322				11098							10227																				200931
		27185							100133583	7343				11099							10278																				201229
		27239							100134381	7349				11112							10309																				202781
		27295							100272147	7364				11156							10312																				203522
		27301								7376				11215							10417																				220929
		27352								7389				11244							10418																				221294
		51512								7409				11248							10465																				222487
		51582								7424				11259							10472																				254102
		51704								7425				11278							10501																				256380
		54498								7433				22800							10509																				256586
		55687								7479				22841							10587																				266747
		55735								7490				22876							10636																				283537
		55888								7507				22885							10642																				283875
		57146								7545				22904							10644																				284207
		57591								7629				22925							10665																				285331
		58509								7709				22943							10743																				285989
		64063								7727				23002							10763																				387751
		64410								7737				23022							10791																				389792
		64499								7745				23189							10803																				399972
		78987								7866				23218							10858																				403313
		79572								7867				23230							10887																				404201
		79734								7957				23301							10942																				415116
		81563								8001				23321							11033																				553115
		83461								8021				23328							11054																				642475
		84159								8038				23336							11055																				731424
		84727								8078				23345							11076																				100131117
		90326								8085				23432							11100																				100288432
		113246								8115				23516							11117																				100290566
		116150								8123				23529							11129																				100499177
		121504								8192				23603							11135																				100505547
		124221								8209				23642							11184																				100505641
		126961								8312				23753							11243																				100505971
		140660								8329				23765							11314																				100506087
		140710								8330				23779							11322																				100506112
		148479								8332				24140							11332																				100506115
		154007								8336				25802							11343																				100506119
		154796								8341				25819							22821																				100506550
		164656								8372				25849							22856																				100506710
		171220								8407				25884							22859																				100506969
		256126								8431				25891							22874																				100507399
		283106								8452				26033							22876																				100507463
		283345								8492				26207							22904
		283755								8515				26229							22982
		284119								8537				26253							22998
		285346								8555				26472							23002
		333932								8573				26517							23007
		374819								8576				26528							23030
		389873								8609				26585							23040
		391139								8620				26608							23043
		399665								8629				26872							23059
		400322								8644				27071							23086
		406933								8648				27087							23101
		406985								8659				27092							23108
		440086								8671				27145							23129
		440270								8676				27244							23138
		441073								8710				27289							23144
		554313								8718				27306							23149
		644058								8720				27338							23187
		646966								8736				29015							23192
		653604								8756				29761							23199
		653653								8767				29767							23225
		723790								8785				29950							23241
		727758								8792				29951							23250
		729148								8815				29995							23263
		729389								8818				29998							23288
		729682								8820				50484							23321
		729708								8852				50515							23328
		100093631								8854				50861							23332
		100128598								8857				51129							23338
		100129681								8898				51154							23370
		100130009								8899				51155							23428
		100131098								8908				51200							23429
		100131526								8926				51303							23463
		100132417								8934				51306							23526
		100132547								8936				51339							23529
		100132779								8940				51422							23550
		100133690								8942				51449							23564
		100147744								8969				51450							23567
		100271627								8975				51491							23619
		100286934								8991				51559							23623
		100288261								9001				51564							23648
		100293069								9034				51593							23764
		100294161								9063				51602							24139
		100294189								9080				51715							24144
										9086				51726							24146
										9123				51765							25912
										9147				53831							25927
										9154				54436							25937
										9156				54477							25960
										9231				54510							25966
										9235				54541							26038
										9254				54545							26049
										9337				54756							26205
										9353				54829							26232
										9356				54842							26472
										9371				54843							26526
										9379				54873							26765
										9389				54972							26821
										9392				55074							26828
										9422				55088							26829
										9450				55210							26830
										9468				55266							26831
										9515				55296							26832
										9535				55333							26993
										9567				55342							26999
										9582				55364							27044
										9600				55366							27094
										9632				55384							27111
										9641				55529							27121
										9659				55615							27128
										9663				55647							27161
										9666				55738							27164
										9719				55742							27185
										9759				55920							28984
										9776				56034							29068
										9779				56154							29920
										9788				56288							29948
										9806				56729							29993
										9817				56901							30012
										9851				56925							50614
										9855				56967							50615
										9869				56975							50632
										9890				56999							50801
										9906				57018							51043
										9936				57085							51063
										9938				57130							51090
										9949				57185							51162
										9957				57205							51176
										9968				57333							51225
										9973				57481							51252
										10001				57562							51296
										10004				57584							51332
										10007				57608							51368
										10026				57655							51466
										10038				57659							51523
										10061				57669							51564
										10086				57699							51760
										10127				57826							53373
										10130				58477							53834
										10152				58494							53905
										10160				59274							54020
										10203				60386							54084
										10220				60675							54090
										10235				63910							54097
										10239				63971							54345
										10261				64005							54361
										10266				64065							54436
										10268				64116							54437
										10279				64332							54456
										10318				64386							54492
										10325				64393							54520
										10332				64397							54620
										10381				64651							54828
										10428				64856							54838
										10435				65108							54863
										10498				65249							54890
										10591				79017							54897
										10608				79026							54961
										10625				79085							54971
										10638				79180							54972
										10645				79442							55001
										10648				79443							55135
										10654				79623							55187
										10664				79628							55240
										10692				79633							55281
										10720				79640							55283
										10725				79651							55287
										10846				79699							55339
										10895				79738							55343
										10898				79739							55539
										10899				79815							55544
										10905				79845							55612
										10907				79930							55620
										10990				80000							55665
										11005				80149							55691
										11067				80233							55697
										11118				80305							55799
										11181				80310							55809
										11202				80704							55909
										11219				80790							55920
										11232				81502							56102
										11250				81617							56103
										11313				83452							56104
										11330				83667							56109
										11331				83786							56110
										22796				83858							56111
										22836				83891							56112
										22852				84034							56113
										22888				84056							56114
										22897				84079							56606
										22929				84085							56848
										22978				84106							56928
										22990				84133							56957
										23002				84419							57048
										23054				84444							57085
										23138				84649							57107
										23220				84798							57118
										23232				84823							57126
										23255				84957							57127
										23313				85004							57167
										23350				85352							57178
										23420				85407							57210
										23432				85450							57224
										23474				85458							57338
										23517				89790							57447
										23531				89858							57449
										23562				89944							57453
										23580				90007							57465
										23616				91179							57476
										23620				91404							57491
										23623				91624							57493
										23640				91807							57496
										23641				92312							57497
										25763				92370							57521
										25780				92745							57553
										25799				93134							57555
										25803				94134							57572
										25814				113157							57582
										25833				113612							57593
										25839				114784							57596
										25875				114876							57605
										25888				114905							57661
										25992				114908							57666
										26040				114990							57670
										26054				116441							57695
										26057				116844							57701
										26148				117247							57716
										26229				117583							57804
										26234				118429							57824
										26235				122525							57863
										27030				122589							58157
										27040				124599							58473
										27079				125950							58508
										27109				126133							59269
										27238				126393							59307
										27293				128346							59336
										27347				130271							60529
										27350				131566							60678
										28517				134218							63898
										28568				134829							63948
										28639				135228							63976
										28663				139065							63979
										28755				139231							64072
										28996				139411							64073
										29894				139818							64077
										50674				140609							64090
										50853				140766							64098
										50937				140851							64101
										51042				140876							64129
										51112				140885							64137
										51230				143244							64220
										51364				146057							64236
										51442				146722							64344
										51582				147015							64399
										51663				147040							64420
										51710				150094							64645
										53358				152503							64748
										53616				154091							64764
										53942				157506							64780
										54470				158038							64926
										54575				158056							65266
										54576				158471							65980
										54577				166929							78991
										54578				169611							78998
										54579				171024							79012
										54581				196047							79026
										54600				197259							79033
										54657				199675							79050
										54658				199870							79166
										54659				200916							79363
										55109				201294							79637
										55183				202333							79705
										55324				219293							79718
										55340				219899							79747
										55559				220108							79760
										55888				220717							79767
										55937				220885							79791
										55968				221895							79812
										55973				222223							79877
										56099				223117							79887
										56171				253512							79899
										56829				253827							79903
										56890				255809							79922
										57037				256364							79953
										57060				256691							79961
										57157				259230							79966
										57187				261729							80004
										57214				283349							80023
										57538				284047							80028
										57576				284207							80125
										57876				284217							80149
										60676				285053							80315
										63826				285313							80326
										64006				286444							80335
										64063				317649							80352
										64087				339230							80714
										64976				340371							80736
										65009				342510							80741
										65110				343184							80742
										65258				344593							80778
										79001				344595							80790
										79068				348254							80863
										80852				353514							80864
										81563				376940							81033
										81669				387867							81490
										81887				388336							81552
										83660				388524							81553
										84148				388650							81575
										84164				388707							81607
										84901				389136							81615
										84991				389141							81621
										85235				389792							81622
										89910				389842							81631
										89927				394217							81846
										90993				399473							83481
										91949				399474							83693
										115426				399844							83888
										115653				399909							84071
										131566				400963							84186
										140901				401115							84310
										144699				402665							84315
										157922				415116							84327
										169841				439921							84333
										192134				440589							84336
										246243				440738							84433
										256051				441454							84440
										280659				442113							84448
										283298				553158							84466
										283638				619279							84504
										283820				642546							84570
										285346				643617							84699
										339479				644150							84807
										374286				644464							84823
										378708				645018							84939
										389873				646079							84966
										391656				647886							85358
										394217				650788							85366
										408050				650901							85378
										440073				651746							85416
										548596				653162							85456
										644422				653506							89780
										644456				727758							89849
										644790				727803							89853
										645870				728026							90139
										646282				728453							90324
										646817				728953							90488
										646819				729648							90527
										648729				729679							90557
										651610				729737							91156
										652164				730029							91304
										653052				730091							91526
										653155				731424							91544
										653348				732419							91647
										653354				100049587							91807
										653639				100127984							91828
										653689				100128526							92017
										727927				100130562							92235
										728056				100130902							92340
										729682				100132771							92749
										731035				100133211							92912
										100129243											92922
										100129500											93129
										100132771											93611
										100133944											94009
										100134209											94097
										100134216											113146
										100134230											113612
										100134674											114038
																					114088
																					114822
																					114879
																					115098
																					116534
																					116841
																					116983
																					116984
																					116986
																					116987
																					118429
																					118461
																					119587
																					120071
																					121355
																					121441
																					122622
																					123263
																					124045
																					124565
																					124583
																					124842
																					124925
																					125875
																					126364
																					126410
																					126859
																					126961
																					127294
																					127833
																					128239
																					128272
																					129804
																					130888
																					131578
																					131831
																					135295
																					138151
																					140606
																					140685
																					144100
																					144347
																					144406
																					144568
																					144699
																					146225
																					146434
																					146664
																					146713
																					146880
																					147138
																					147495
																					147686
																					148641
																					148753
																					148979
																					149478
																					150280
																					151162
																					152002
																					152579
																					152831
																					153090
																					153572
																					154215
																					157310
																					157695
																					158062
																					158135
																					158297
																					160335
																					161247
																					162515
																					164714
																					164781
																					166863
																					170370
																					171024
																					171423
																					197135
																					199720
																					199800
																					201254
																					201305
																					202333
																					202459
																					202915
																					203062
																					219654
																					219736
																					219833
																					220004
																					220077
																					220107
																					220296
																					221002
																					221122
																					221527
																					221749
																					221895
																					221914
																					221935
																					221937
																					222826
																					253970
																					254268
																					254428
																					255620
																					256536
																					266727
																					282618
																					282996
																					283050
																					283248
																					283337
																					283383
																					284069
																					284194
																					284207
																					284346
																					284593
																					284618
																					284677
																					284729
																					285154
																					285175
																					285296
																					285375
																					285489
																					285834
																					285847
																					285973
																					317648
																					333932
																					337867
																					337875
																					338433
																					338440
																					338692
																					338917
																					339122
																					339768
																					340152
																					340665
																					342184
																					343521
																					344558
																					347745
																					348093
																					348262
																					374467
																					374655
																					374864
																					374897
																					375449
																					377007
																					378807
																					386679
																					387885
																					388381
																					388419
																					388662
																					388963
																					389203
																					389333
																					389558
																					390595
																					391123
																					400359
																					400506
																					400931
																					400935
																					401097
																					401399
																					401944
																					404220
																					404266
																					404550
																					406883
																					406919
																					406937
																					406967
																					406970
																					439921
																					440107
																					440193
																					440278
																					440556
																					440689
																					440839
																					441951
																					442902
																					494470
																					553115
																					641649
																					641654
																					642475
																					642843
																					642968
																					643719
																					645121
																					646113
																					646982
																					647024
																					651746
																					653348
																					653506
																					653604
																					654346
																					677841
																					677848
																					677849
																					692057
																					724102
																					728264
																					728875
																					729086
																					729176
																					729196
																					730112
																					730351
																					731220
																					780776
																					100033437
																					100033440
																					100033441
																					100033442
																					100033443
																					100033444
																					100033445
																					100033446
																					100033447
																					100033448
																					100033449
																					100033450
																					100033451
																					100033453
																					100033454
																					100033455
																					100033456
																					100033458
																					100033460
																					100033603
																					100033799
																					100033800
																					100033801
																					100033802
																					100033803
																					100033804
																					100033805
																					100033806
																					100033807
																					100033808
																					100033809
																					100033810
																					100033811
																					100033812
																					100033813
																					100033814
																					100033815
																					100033816
																					100033817
																					100033818
																					100033822
																					100036563
																					100036564
																					100036565
																					100036566
																					100036567
																					100073347
																					100113393
																					100126791
																					100127984
																					100129637
																					100130757
																					100130987
																					100131098
																					100131213
																					100131426
																					100131851
																					100132068
																					100133234
																					100133545
																					100134934
																					100169890
																					100188949
																					100289017
																					100302175
																					100302194
																					100302236
[truncated: 85 more columns]
