# Supplementary material for: Gestational tissue transcriptomics in term and preterm human pregnancies: a systematic review and meta-analysis
Source: BMC Med Genomics. 2015 Jun 5;8:27. doi: 10.1186/s12920-015-0099-8 (PMC4456776; doi:10.1186/s12920-015-0099-8)
Supplement: Additional file 3: — Phenotype definitions. [file 12920_2015_99_MOESM3_ESM.xlsx]

## Sheet: Sheet1
Phenotype	Definition
amnion activation	high level of NF-kB activity (Lim et al. 2012)
arrest of dilation (AODIL)	no cervical dilation for at least 2 hours (Chaemsaithong et al. 2013)
assisted reproductive technology	in vitro fertilization and intracytoplasmic sperm injection (Zhang et al. 2010)
asthma	Osei-Kumah et al. 2011
birth weight	Sood et al. 2006
cervical effacement	cervical ripening prior to labor (Hassan et al. 2009)
confined placental trisomy 16 mosaicism	placental chromosome 16 aneuploidy (Blair er al. 2014)
congenital heart disease	Interventricular defect, interventicular and atrial defect, tricuspid valve atresia, pulmonary artery hypoplasy (Arcelli et al. 2010)
cytokine stimulation	amnion cells stimulated with interleukin 1 beta (Li et al. 2011)
delivery method	vaginal versus cesarean delivery
dystocic labor	slow labor secondary to inefficient myometrial contractility (Brennan et al. 2011)
gestational age	gestational age of fetus, commonly first versus third trimester
gestational diabetes mellitus	gestational diabetes
healthy	healthy pregnancy
HELLP syndrome	group of symptoms including H: hemolysis (the breakdown of red blood cells), EL: elevated liver enzymes, and LP: low platelet count
hypoxia	lack of adequate oxygen supply
infection	chorioamnionitis or other bacterial infection
intrauterine growth restriction	poor fetal growth in utero
labor	presence of labor at term (i.e., vaginal delivery) versus absence of labor at term (i.e., cesarean delivery)
maternal anti-fetal rejection	fetal systemic inflammation (Lee et al. 2013)
medroxyprogesterone administration	myometrium in the presence of medroxyprogesterone acetate (Cordeaux et al. 2010)
NF-kB overexpression	overexpression of NF-kB p65 (Khanjani et al. 2011)
placental malaria	Muehlenbachs et al. 2007
preeclampsia	maternal high blood pressure during pregnancy
preterm birth	iPTB (spontaneous, idiopathic PTB)
preterm premature rupture of membranes	PPROM
smoking	smoking versus nonsmoking mothers
uterine stretch	myometrium under tension (Tattersall et al. 2012)
villitis of unknown etiology	inflammation of the chorionic villi (Kim et al. 2009)
