# Supplementary material for: Gestational tissue transcriptomics in term and preterm human pregnancies: a systematic review and meta-analysis
Source: BMC Med Genomics. 2015 Jun 5;8:27. doi: 10.1186/s12920-015-0099-8 (PMC4456776; doi:10.1186/s12920-015-0099-8)
Supplement: Additional file 4: — Duplicated genes in well-studied gestational tissues. Genes in 2 or more placenta studies or 2 or more myometrium studies or 2 or more fetal membranes studies. [file 12920_2015_99_MOESM4_ESM.xlsx]

## Sheet: Sheet1
Placenta		Myometrium		Fetal membranes
Entrez gene ID	# studies	Entrez gene ID	# studies	Entrez gene ID	# studies
3952	17	5054	6	7128	5
2321	11	6401	5	3576	5
3624	9	5292	5	4814	4
2022	9	51129	5	6364	4
10272	9	6347	5	9945	4
10148	8	5743	5	4616	4
10544	8	861	5	8870	4
1082	8	117247	4	3491	4
1392	8	366	4	4792	4
1588	7	165	4	6648	4
6279	7	11009	4	1847	4
1308	7	4885	4	9021	4
3972	7	6648	4	3569	4
3623	7	5918	4	5329	4
3304	7	9123	4	1440	4
3303	7	2354	4	2920	4
2689	7	2919	4	10318	4
8038	6	3569	4	4739	3
94115	6	4489	4	6372	3
5654	6	3976	4	6374	3
5228	6	3576	4	1999	3
4023	6	3164	4	5996	3
9619	6	5334	4	9241	3
60676	6	10964	3	9536	3
6647	6	3777	3	4824	3
604	6	6372	3	10578	3
93659	6	7980	3	3820	3
2192	6	8857	3	7538	3
9518	6	2201	3	6352	3
6095	6	4837	3	51129	3
730	6	8140	3	6348	3
2034	5	8854	3	4502	3
10397	5	7058	3	629	3
8842	5	5270	3	3909	3
8862	5	4600	3	80149	3
5672	5	2214	3	23645	3
5676	5	9358	3	8061	3
9173	5	60675	3	11067	3
1441	5	818	3	4790	3
1667	5	7043	3	51312	3
4060	5	4504	3	217	3
728358	5	4502	3	7805	3
1028	5	2532	3	1734	3
7980	5	2710	3	1117	3
2213	5	7957	3	481	3
3856	5	1958	3	1052	3
3117	5	8870	3	2919	3
3113	5	623	3	1278	3
8743	5	8507	3	5743	3
6781	5	3872	3	972	3
54210	5	5806	3	6280	3
5069	5	9173	3	2113	3
3909	5	10221	3	5210	3
2896	5	11067	3	1316	3
3074	5	8406	3	23764	3
23764	5	3488	3	29995	3
2560	5	5345	3	23574	3
9103	5	1440	3	57493	3
946	5	3855	3	7124	3
493913	5	100132771	3	3383	3
100133678	5	3589	3	330	3
440533	5	1847	3	81788	3
7078	5	26872	3	8572	3
7057	5	100133944	3	2669	3
1490	5	1052	3	7472	3
55273	5	4312	3	10135	3
5328	5	6280	3	54541	3
2167	5	84419	3	8553	3
3122	5	1268	3	55344	2
4323	5	1263	3	55340	2
653	5	394217	3	51284	2
3880	5	4494	3	154075	2
23266	4	4599	3	4818	2
6775	4	5209	3	10630	2
115908	4	3048	3	8942	2
5054	4	3131	3	7262	2
25890	4	2357	3	10561	2
10370	4	22943	3	3394	2
4192	4	3553	3	8835	2
5675	4	713	3	10365	2
5678	4	597	3	1192	2
55544	4	4320	3	729009	2
834	4	3099	3	1281	2
149501	4	990	3	1288	2
7296	4	5142	3	8490	2
4067	4	124	3	10886	2
85360	4	125	3	55930	2
79865	4	126	3	6781	2
10252	4	5320	3	9242	2
10125	4	5328	3	10628	2
6943	4	5329	3	6362	2
6578	4	3985	3	9332	2
51765	4	56999	3	64332	2
4826	4	1116	3	24145	2
1605	4	2252	3	1969	2
2215	4	22915	3	23516	2
10202	4	2920	3	8532	2
3248	4	353514	3	11026	2
8470	4	8483	3	23286	2
3491	4	347	2	3824	2
7025	4	6356	2	3821	2
6648	4	154091	2	115908	2
57124	4	3778	2	60489	2
3853	4	274	2	9188	2
1050	4	2268	2	8140	2
118663	4	7881	2	9766	2
1536	4	22904	2	347733	2
25800	4	6374	2	79026	2
10855	4	10630	2	168537	2
5168	4	90007	2	6764	2
23089	4	10381	2	55647	2
6820	4	9746	2	4609	2
55289	4	9748	2	2213	2
1291	4	9749	2	7832	2
7262	4	5055	2	6349	2
1281	4	7076	2	2508	2
200958	4	1756	2	81706	2
3690	4	4257	2	22823	2
6228	4	5536	2	6236	2
808	4	1288	2	1942	2
801	4	6576	2	5265	2
8857	4	219	2	5268	2
805	4	6781	2	25975	2
5274	4	81502	2	6503	2
5602	4	3745	2	144195	2
6422	4	249	2	3805	2
5047	4	9536	2	3804	2
9516	4	9242	2	55010	2
827	4	6368	2	51339	2
12	4	6363	2	51338	2
780	4	6364	2	26063	2
146894	4	2697	2	914	2
901	4	6813	2	9560	2
4223	4	10082	2	54206	2
185	4	8840	2	1959	2
301	4	23516	2	54510	2
56944	4	5507	2	164781	2
79858	4	23601	2	7140	2
4582	4	51449	2	623	2
1081	4	8532	2	23650	2
4070	4	8537	2	8614	2
3397	4	11026	2	3872	2
285	4	5617	2	55200	2
2207	4	4286	2	5806	2
3215	4	92745	2	3575	2
1634	4	3757	2	3659	2
54360	4	2193	2	2702	2
4240	4	2202	2	1827	2
7077	4	2204	2	924	2
79625	4	2208	2	4973	2
1373	4	2209	2	10537	2
731682	4	6357	2	839	2
7852	4	6279	2	22998	2
7850	4	2737	2	10221	2
360	4	10501	2	3001	2
2201	4	7052	2	3002	2
2202	4	727758	2	7159	2
2209	4	6414	2	3861	2
53405	4	3977	2	11326	2
1397	4	55	2	6414	2
1396	4	25891	2	3918	2
1393	4	3033	2	4794	2
2335	4	8703	2	4791	2
1236	4	8030	2	5997	2
6504	4	8038	2	7803	2
221438	4	6515	2	26056	2
85012	4	51582	2	2173	2
203100	4	81563	2	4969	2
7319	4	4741	2	9547	2
1009	4	4747	2	112399	2
1003	4	5867	2	7371	2
8612	4	2182	2	10252	2
3311	4	2219	2	29091	2
3310	4	6692	2	22822	2
390601	4	9600	2	602	2
3488	4	1804	2	4092	2
3481	4	8991	2	5734	2
3484	4	9284	2	4781	2
100132417	4	811	2	4147	2
283385	4	7044	2	3854	2
6382	4	7042	2	5918	2
3294	4	84444	2	3664	2
3290	4	8609	2	6385	2
1278	4	8736	2	3673	2
7041	4	8519	2	2769	2
2628	4	11005	2	2619	2
2629	4	6503	2	7348	2
3123	4	4778	2	388372	2
3126	4	5819	2	1277	2
6678	4	9941	2	161198	2
1524	4	5921	2	1490	2
5947	4	4501	2	1307	2
9076	4	7078	2	1301	2
718	4	2713	2	50486	2
5175	4	9369	2	11309	2
133	4	1837	2	5966	2
23526	4	3791	2	2289	2
2324	4	9704	2	79895	2
7294	4	4879	2	2114	2
1293	4	7033	2	9589	2
276	3	7037	2	64231	2
277	3	5494	2	864	2
278	3	9388	2	9052	2
221960	3	627	2	1503	2
26025	3	6535	2	122786	2
94	3	7490	2	80310	2
1178	3	11331	2	3059	2
8547	3	12	2	3055	2
2745	3	10826	2	57817	2
1545	3	2099	2	8788	2
1543	3	4495	2	3122	2
695	3	1820	2	3123	2
8714	3	285346	2	3126	2
8718	3	7364	2	3125	2
5617	3	3310	2	1311	2
6774	3	783	2	84985	2
55819	3	5241	2	23166	2
250	3	3311	2	25819	2
3683	3	1580	2	51365	2
392256	3	633	2	5971	2
151	3	8061	2	150696	2
6236	3	23002	2	3725	2
6231	3	4084	2	960	2
811	3	55074	2	2634	2
3021	3	4792	2	9592	2
3020	3	4157	2	84171	2
5671	3	214	2	57393	2
5673	3	6642	2	760	2
55789	3	3485	2	677	2
9388	3	3484	2	3135	2
728937	3	3486	2	1326	2
7148	3	128346	2	2495	2
7146	3	100132417	2	1521	2
7140	3	916	2	7412	2
7498	3	5122	2	128346	2
5787	3	58477	2	4069	2
5806	3	1735	2	51225	2
80144	3	1734	2	3601	2
646483	3	2953	2	2353	2
5243	3	8078	2	2357	2
3006	3	602	2	9459	2
3001	3	8076	2	57018	2
1583	3	30817	2	4929	2
284348	3	1441	2	81848	2
3912	3	5733	2	5166	2
215	3	9806	2	2643	2
211	3	7743	2	163071	2
81488	3	131566	2	9076	2
3641	3	253039	2	54596	2
2557	3	9934	2	3557	2
339970	3	6093	2	3553	2
728914	3	6653	2	3552	2
1442	3	199	2	11182	2
100131971	3	8660	2	714	2
51162	3	26253	2	712	2
10455	3	5008	2	597	2
2760	3	1842	2	3382	2
117247	3	4958	2	55303	2
653361	3	54498	2	4211	2
54732	3	9021	2	729682	2
493	3	7004	2	25903	2
645387	3	5352	2	7378	2
57214	3	4314	2	6615	2
57216	3	4318	2	94274	2
972	3	8793	2	10938	2
2295	3	8644	2	5176	2
55959	3	493	2	5175	2
874	3	5580	2	5178	2
100130902	3	4131	2	2012	2
3043	3	2289	2	9068	2
6909	3	3663	2	4489	2
646753	3	53831	2	3157	2
7123	3	26229	2	1437	2
84232	3	57214	2	3397	2
1668	3	3598	2	650	2
595	3	6288	2	3976	2
596	3	6286	2	6004	2
2012	3	653689	2	22936	2
5611	3	5210	2	9308	2
8111	3	9332	2	1647	2
572	3	6865	2	7096	2
114335	3	3983	2	5551	2
23187	3	9235	2	6480	2
6556	3	11059	2	27295	2
6128	3	23764	2	50650	2
654817	3	4234	2	2498	2
2257	3	27071	2	9262	2
22918	3	25816	2	5155	2
56934	3	25819	2	9315	2
54541	3	65009	2	2921	2
7083	3	55888	2	2810	2
7086	3	6675	2	255488	2
57188	3	80149	2	728	2
2512	3	3611	2	25840	2
10418	3	3613	2	147040	2
9636	3	7292	2	1290	2
9637	3	2582	2	378465	1
58189	3	3726	2	114780	1
4257	3	4938	2	55610	1
6141	3	4939	2	51119	1
54749	3	3434	2	84913	1
653879	3	2745	2	729494	1
1384	3	899	2	23446	1
1385	3	3047	2	10892	1
55034	3	4208	2	26577	1
51622	3	5764	2	55619	1
81285	3	4066	2	10894	1
60485	3	10859	2	347	1
6352	3	5784	2	407977	1
1602	3	5787	2	341	1
3223	3	2353	2	55765	1
5479	3	100133690	2	348	1
6518	3	958	2	55612	1
6513	3	4929	2	114789	1
645979	3	5168	2	6157	1
2217	3	284013	2	55900	1
2219	3	2009	2	392371	1
54507	3	10581	2	10964	1
9022	3	8908	2	2318	1
644166	3	7128	2	2317	1
2980	3	7127	2	2313	1
56098	3	6840	2	55589	1
56097	3	6594	2	3772	1
9365	3	4326	2	272	1
1839	3	2828	2	392437	1
4986	3	2820	2	26157	1
1958	3	3383	2	140890	1
4311	3	729682	2	57611	1
5493	3	5777	2	6195	1
629	3	5578	2	80205	1
6535	3	32	2	80204	1
3875	3	5575	2	51117	1
10437	3	25907	2	51110	1
729952	3	23432	2	51112	1
8412	3	3708	2	2266	1
9806	3	4919	2	51118	1
4141	3	6035	2	81624	1
2619	3	133	2	963	1
5880	3	64063	2	9526	1
100133944	3	9068	2	9253	1
4312	3	3566	2	56907	1
11041	3	6853	2	109	1
5743	3	701	2	56901	1
885	3	10252	2	22903	1
80310	3	3398	2	107	1
51094	3	8111	2	7869	1
440926	3	30061	2	2040	1
669	3	23336	2	9414	1
3283	3	55388	2	727896	1
723961	3	949	2	10631	1
5970	3	7409	2	10413	1
392437	3	64651	2	10411	1
10856	3	199675	2	10410	1
2353	3	256691	2	10149	1
2357	3	5179	2	90007	1
2354	3	991	2	10384	1
1893	3	22929	2	83874	1
4925	3	2069	2	10381	1
6591	3	3371	2	9322	1
8239	3	5099	2	3159	1
3099	3	22856	2	9324	1
4109	3	7249	2	152663	1
3899	3	9788	2	6209	1
6035	3	4499	2	26973	1
10063	3	285195	2	6809	1
57447	3	1649	2	648000	1
646993	3	730	2	6804	1
2908	3	23529	2	1435	1
5317	3	1513	2	91	1
2487	3	6556	2	9749	1
54148	3	7474	2	3206	1
23086	3	26585	2	3205	1
145407	3	1890	2	1992	1
6624	3	389873	2	3202	1
6622	3	2253	2	10094	1
120	3	2784	2	388815	1
8742	3	10135	2	8839	1
8741	3	9641	2	728841	1
1513	3	2921	2	728843	1
55283	3	5335	2	8832	1
63035	3	5336	2	558	1
10894	3	1634	2	647169	1
100128403	3	29950	2	81931	1
57613	3	29951	2	1193	1
104	3	7086	2	115330	1
388818	3	85450	2	133522	1
5887	3	5021	2	1009	1
1282	3	6545	2	4254	1
126282	3	5634	2	4257	1
688	3	114784	1	4256	1
9246	3	261729	1	8725	1
441377	3	55615	1	11167	1
2697	3	55340	1	1289	1
2153	3	55342	1	29109	1
1147	3	4026	1	8767	1
7448	3	28996	1	688	1
4282	3	4023	1	8763	1
4283	3	27289	1	1573	1
2191	3	10899	1	684	1
85455	3	10898	1	687	1
10365	3	55296	1	1577	1
800	3	26575	1	7185	1
1776	3	5980	1	683	1
100128168	3	10895	1	23619	1
644191	3	3996	1	8549	1
4693	3	348	1	51478	1
6764	3	4931	1	221895	1
9975	3	6154	1	7454	1
100133511	3	27284	1	7453	1
100133775	3	6794	1	7450	1
1120	3	10962	1	5627	1
1123	3	2318	1	400	1
81575	3	84868	1	28965	1
51338	3	79930	1	28966	1
2719	3	51602	1	55338	1
8875	3	113157	1	55332	1
5669	3	271	1	3838	1
3904	3	272	1	158158	1
3908	3	84106	1	23272	1
9955	3	8209	1	5999	1
403	3	57619	1	100271835	1
170712	3	128272	1	51278	1
2132	3	161291	1	51271	1
79987	3	51112	1	7525	1
4897	3	2263	1	374	1
1595	3	2260	1	84868	1
3678	3	8756	1	393	1
5003	3	124599	1	23082	1
1474	3	9254	1	390	1
4221	3	9522	1	2308	1
642828	3	7867	1	729538	1
56342	3	7866	1	9873	1
9122	3	109	1	27143	1
6286	3	56901	1	64840	1
182	3	57185	1	10809	1
3050	3	100	1	64116	1
3945	3	57187	1	55803	1
6702	3	2101	1	244	1
6706	3	2043	1	414062	1
644914	3	163033	1	117247	1
649	3	79816	1	4629	1
7116	3	2048	1	81617	1
7115	3	94025	1	140880	1
7114	3	57502	1	2273	1
284611	3	9413	1	81618	1
4208	3	57505	1	51100	1
302	3	389842	1	9249	1
303	3	10638	1	3773	1
305	3	6370	1	9535	1
307	3	10636	1	9245	1
26112	3	646966	1	9246	1
3638	3	10410	1	7852	1
3630	3	53358	1	5209	1
948	3	22876	1	56913	1
942	3	9615	1	7857	1
644934	3	9630	1	178	1
54922	3	10000	1	2052	1
1439	3	9632	1	647954	1
55384	3	9636	1	3691	1
328	3	391139	1	3694	1
9899	3	8940	1	3695	1
8367	3	8942	1	8317	1
145781	3	3512	1	7984	1
3983	3	7262	1	54587	1
10420	3	9938	1	26037	1
25937	3	2689	1	26030	1
347	3	84056	1	6366	1
407977	3	84057	1	53346	1
205428	3	2687	1	9337	1
79816	3	2681	1	53342	1
7076	3	2683	1	10663	1
7070	3	64386	1	22801	1
28969	3	9744	1	10391	1
1375	3	57876	1	64333	1
4034	3	91	1	22808	1
4036	3	5291	1	9627	1
64116	3	3207	1	57088	1
10155	3	3206	1	100130892	1
1601	3	3205	1	54965	1
2878	3	1627	1	728860	1
7531	3	3202	1	2274	1
81607	3	1629	1	9754	1
7991	3	10098	1	10570	1
8148	3	10844	1	1960	1
441032	3	100134091	1	84248	1
6696	3	8839	1	8842	1
6348	3	9935	1	8843	1
9603	3	7145	1	54345	1
10170	3	169841	1	149461	1
1803	3	3859	1	7067	1
1809	3	2861	1	285016	1
1948	3	344593	1	284013	1
118788	3	29968	1	652891	1
89822	3	344595	1	23049	1
100129552	3	558	1	23047	1
25975	3	2867	1	79630	1
7037	3	280659	1	23045	1
1001	3	83858	1	89778	1
5098	3	553	1	653879	1
57134	3	3539	1	11119	1
9375	3	256126	1	11118	1
8406	3	28568	1	1545	1
55214	3	79001	1	1540	1
3489	3	1198	1	695	1
3487	3	644790	1	728380	1
3486	3	1191	1	2268	1
10788	3	7072	1	8710	1
728823	3	100129237	1	29970	1
11072	3	29761	1	13	1
3106	3	29760	1	221091	1
3107	3	79628	1	729708	1
5732	3	157922	1	9987	1
2162	3	23054	1	283316	1
3292	3	79623	1	8536	1
54677	3	23051	1	11025	1
112724	3	1178	1	5618	1
1277	3	5532	1	7444	1
8795	3	169026	1	7448	1
8424	3	1287	1	25950	1
5693	3	1280	1	23284	1
2625	3	1282	1	55328	1
9053	3	58528	1	55748	1
72	3	8767	1	91851	1
5360	3	8766	1	151579	1
3127	3	689	1	366	1
3125	3	688	1	100288574	1
8658	3	684	1	383	1
7431	3	7182	1	6176	1
6676	3	7185	1	259197	1
4939	3	683	1	220323	1
79933	3	3433	1	51626	1
25797	3	89858	1	92745	1
9073	3	406985	1	5873	1
9079	3	333932	1	55636	1
10678	3	871	1	5876	1
3556	3	8013	1	5879	1
3553	3	23616	1	3759	1
717	3	7454	1	3751	1
713	3	6574	1	3755	1
5306	3	5627	1	2195	1
4321	3	100131044	1	2199	1
4320	3	2743	1	259266	1
3149	3	5620	1	2202	1
79689	3	8492	1	124935	1
23092	3	8497	1	81607	1
25878	3	283788	1	57181	1
23328	3	23293	1	6688	1
729595	3	65082	1	152992	1
400013	3	23474	1	57419	1
652	3	3832	1	140851	1
3887	3	55333	1	165	1
22858	3	642236	1	120892	1
5096	3	84901	1	6354	1
5325	3	4033	1	6351	1
5320	3	5996	1	3680	1
56891	3	136332	1	646949	1
8569	3	5990	1	6359	1
7472	3	4038	1	6279	1
7474	3	10888	1	64926	1
55350	3	50674	1	139221	1
8825	3	83667	1	2512	1
10319	3	92312	1	53371	1
5987	2	374	1	2731	1
55340	2	55937	1	9349	1
57484	2	55244	1	5295	1
100132499	2	393	1	5292	1
274	2	6142	1	222161	1
9525	2	390	1	3535	1
84128	2	395	1	3537	1
84129	2	374819	1	3539	1
26022	2	398	1	3538	1
646966	2	2308	1	54976	1
22871	2	6787	1	7204	1
3512	2	10267	1	163183	1
84695	2	898	1	391592	1
2688	2	27147	1	80005	1
97	2	27145	1	57504	1
100129902	2	5919	1	54997	1
440013	2	3748	1	84659	1
729009	2	56829	1	285829	1
7184	2	376940	1	84656	1
7186	2	245	1	9295	1
91683	2	4621	1	80115	1
65082	2	6416	1	800	1
4846	2	220717	1	8854	1
391	2	117248	1	89944	1
390	2	81617	1	80824	1
11282	2	140885	1	100130269	1
4628	2	2273	1	5274	1
178	2	26148	1	347735	1
10392	2	25987	1	7058	1
57088	2	9249	1	5277	1
54414	2	9535	1	7056	1
6818	2	9533	1	7057	1
390183	2	7852	1	60436	1
6814	2	54581	1	54757	1
10578	2	177	1	51083	1
24145	2	176	1	388474	1
1762	2	89944	1	6999	1
11118	2	2050	1	8639	1
1544	2	2052	1	284207	1
8710	2	1366	1	23077	1
8717	2	4828	1	8631	1
5613	2	2059	1	54	1
5610	2	3694	1	3036	1
729634	2	286444	1	29128	1
57475	2	3596	1	23670	1
9967	2	8611	1	8031	1
9962	2	10625	1	8038	1
1678	2	10626	1	5602	1
140851	2	10152	1	55843	1
9506	2	9337	1	8521	1
3689	2	53340	1	728139	1
26047	2	10155	1	126393	1
152663	2	10409	1	11035	1
5058	2	10158	1	28231	1
5055	2	388707	1	11031	1
10761	2	57085	1	92241	1
474338	2	22800	1	55133	1
10186	2	10392	1	151162	1
347733	2	10396	1	5336	1
388474	2	64332	1	9636	1
29126	2	9620	1	126669	1
8521	2	9625	1	420	1
4299	2	387867	1	286133	1
4298	2	6210	1	100128782	1
56660	2	201294	1	23704	1
2182	2	653052	1	93594	1
4609	2	727764	1	730041	1
51127	2	23514	1	27010	1
154	2	56925	1	23389	1
6182	2	9750	1	151987	1
7940	2	10570	1	81565	1
6235	2	9759	1	6768	1
5265	2	3233	1	201158	1
11135	2	1968	1	27129	1
8738	2	8370	1	27122	1
4190	2	7322	1	57799	1
8836	2	1964	1	56660	1
729342	2	1965	1	387104	1
23710	2	10086	1	57795	1
6430	2	23515	1	200373	1
27004	2	5600	1	64135	1
55786	2	808	1	7059	1
6751	2	8842	1	10312	1
230	2	83461	1	4600	1
231	2	168455	1	2217	1
283987	2	2878	1	57648	1
2532	2	317649	1	6699	1
2533	2	3357	1	56203	1
2537	2	28517	1	27239	1
5076	2	83452	1	6130	1
22836	2	342510	1	64005	1
938	2	29767	1	152	1
9564	2	5449	1	154	1
5380	2	800	1	6347	1
5383	2	79017	1	2504	1
54206	2	5443	1	2503	1
54205	2	731035	1	2501	1
1829	2	5447	1	9353	1
56888	2	65110	1	10179	1
9380	2	1762	1	90293	1
1132	2	1760	1	10170	1
30010	2	115653	1	56265	1
2882	2	1140	1	7941	1
23015	2	6964	1	60676	1
3600	2	79633	1	5047	1
64793	2	8620	1	5046	1
90850	2	8153	1	64318	1
2701	2	23517	1	5042	1
2702	2	5506	1	1805	1
113278	2	10957	1	1803	1
9718	2	11118	1	100132916	1
125058	2	1544	1	80380	1
837	2	1545	1	8995	1
839	2	1543	1	122953	1
3479	2	114876	1	6238	1
1728	2	11113	1	113457	1
3005	2	11112	1	83937	1
3003	2	8710	1	152273	1
3002	2	8714	1	1948	1
9459	2	8718	1	7306	1
10672	2	606500	1	7005	1
23228	2	23603	1	152189	1
23224	2	219899	1	84532	1
6418	2	729708	1	9476	1
6414	2	9986	1	2857	1
6416	2	8021	1	7045	1
3915	2	51442	1	3337	1
8317	2	5137	1	10203	1
653155	2	11025	1	203228	1
2551	2	11024	1	10096	1
64968	2	11027	1	5266	1
728912	2	5612	1	6988	1
79083	2	55109	1	8605	1
7162	2	414	1	25884	1
8079	2	410	1	200150	1
8076	2	411	1	8739	1
92579	2	729389	1	118788	1
642812	2	100129681	1	1230	1
4781	2	64170	1	8511	1
729799	2	1380	1	4192	1
51167	2	1382	1	4191	1
10457	2	5473	1	306	1
199	2	3824	1	25976	1
196	2	23466	1	254240	1
10331	2	23467	1	55127	1
9153	2	55324	1	79614	1
57572	2	9156	1	434	1
441208	2	23268	1	440738	1
6275	2	253152	1	65055	1
857	2	650901	1	729345	1
3458	2	1447	1	8463	1
3459	2	7538	1	23243	1
553158	2	51042	1	92342	1
5222	2	364	1	6430	1
90161	2	9526	1	23396	1
3069	2	360	1	55276	1
3068	2	55920	1	55273	1
1306	2	2760	1	84823	1
66000	2	1777	1	81578	1
6477	2	384	1	4170	1
3939	2	95	1	64838	1
3937	2	6175	1	85409	1
3932	2	57826	1	9941	1
8339	2	64856	1	55658	1
6713	2	732419	1	27131	1
4047	2	6775	1	51330	1
3665	2	4752	1	56475	1
3661	2	6777	1	114294	1
3662	2	4756	1	991	1
57211	2	5876	1	2224	1
3598	2	9968	1	57654	1
10476	2	64105	1	5924	1
83694	2	3755	1	5925	1
7100	2	3756	1	5142	1
3383	2	4633	1	4504	1
255231	2	4632	1	4507	1
115572	2	4636	1	4501	1
1465	2	653604	1	4500	1
1466	2	2199	1	51203	1
1460	2	2200	1	2532	1
4239	2	101	1	2533	1
4232	2	3581	1	2537	1
5590	2	63910	1	2534	1
89780	2	9509	1	125	1
311	2	140851	1	200030	1
316	2	9507	1	199746	1
51365	2	6272	1	2719	1
729687	2	7841	1	100287891	1
64757	2	162	1	5074	1
445	2	4839	1	22837	1
51182	2	6352	1	1832	1
7291	2	345557	1	1830	1
7922	2	85458	1	121506	1
7298	2	3680	1	1837	1
10643	2	3687	1	56892	1
6293	2	4836	1	1839	1
26121	2	6194	1	3791	1
35	2	6196	1	4982	1
79843	2	6197	1	2150	1
873	2	26040	1	2152	1
2038	2	2516	1	6242	1
80896	2	9435	1	10744	1
11191	2	9610	1	10742	1
3049	2	5295	1	85016	1
3048	2	10162	1	349114	1
3040	2	9618	1	1951	1
3042	2	10160	1	9702	1
3045	2	5058	1	1958	1
23779	2	3537	1	8878	1
729857	2	9181	1	164832	1
8683	2	3538	1	829	1
3953	2	79815	1	54517	1
3956	2	5051	1	820	1
8359	2	54972	1	84525	1
727997	2	84079	1	10232	1
5789	2	221895	1	7033	1
3601	2	54762	1	7035	1
959	2	6223	1	10235	1
951	2	80000	1	10234	1
953	2	10509	1	3304	1
955	2	387496	1	3303	1
10451	2	9766	1	794	1
1857	2	9768	1	112714	1
8906	2	1609	1	162966	1
54910	2	285313	1	728026	1
7124	2	1978	1	1133	1
7122	2	1604	1	10855	1
1666	2	3223	1	920	1
1660	2	54575	1	79752	1
598	2	54576	1	8728	1
2825	2	54577	1	79191	1
3384	2	11244	1	1008	1
1404	2	8853	1	1003	1
648822	2	8852	1	1000	1
25903	2	801	1	8507	1
23430	2	8850	1	624	1
9446	2	54578	1	54102	1
162282	2	54579	1	6530	1
64087	2	805	1	2887	1
81873	2	2841	1	7490	1
3417	2	11243	1	11010	1
79861	2	5478	1	440871	1
79864	2	100134216	1	2	1
29095	2	5277	1	8611	1
147798	2	5272	1	8613	1
100131526	2	79026	1	3875	1
648343	2	7050	1	8477	1
1340	2	7051	1	6403	1
541468	2	7056	1	51030	1
8370	2	5279	1	12	1
8379	2	651746	1	257101	1
28951	2	54756	1	6405	1
4001	2	138311	1	283298	1
3977	2	1159	1	7766	1
51088	2	399804	1	58528	1
8140	2	114990	1	3902	1
3627	2	6992	1	3908	1
51666	2	1152	1	84833	1
56034	2	5519	1	23348	1
10123	2	59	1	27107	1
10434	2	343184	1	221079	1
493901	2	2999	1	646079	1
399512	2	3038	1	5801	1
573	2	58	1	51493	1
5431	2	2995	1	205	1
58475	2	53	1	8648	1
79798	2	8702	1	7181	1
91319	2	535	1	392255	1
23181	2	79738	1	2239	1
6772	2	83706	1	91461	1
23630	2	2992	1	2237	1
23457	2	539	1	348093	1
9886	2	79734	1	10826	1
355	2	23670	1	5930	1
351	2	143244	1	201516	1
10956	2	10026	1	7812	1
121227	2	283638	1	7813	1
9466	2	5601	1	57685	1
10607	2	195828	1	57134	1
9796	2	5136	1	57688	1
54097	2	51450	1	2091	1
8394	2	29128	1	5097	1
1366	2	5609	1	4496	1
476	2	8525	1	26277	1
28970	2	729737	1	57222	1
51069	2	6518	1	4493	1
51601	2	11034	1	94241	1
128272	2	5134	1	128553	1
10140	2	6513	1	9379	1
9638	2	11039	1	5066	1
8942	2	115265	1	10351	1
84058	2	1396	1	2707	1
3204	2	1395	1	2701	1
5189	2	8452	1	4885	1
3209	2	23255	1	94121	1
3398	2	23705	1	9177	1
558	2	158471	1	441034	1
91663	2	6424	1	9173	1
51477	2	730041	1	116159	1
6574	2	6422	1	79977	1
6575	2	6423	1	1829	1
3837	2	6428	1	80031	1
3833	2	653639	1	1825	1
374	2	7545	1	1824	1
51299	2	55266	1	929	1
10971	2	388121	1	81035	1
6926	2	10990	1	10750	1
84870	2	4744	1	387628	1
64849	2	9973	1	4498	1
81614	2	55647	1	925	1
2273	2	5861	1	85004	1
81618	2	3685	1	113278	1
9767	2	57669	1	832	1
79822	2	64135	1	22995	1
2053	2	229	1	837	1
64333	2	4609	1	7360	1
7320	2	225	1	7364	1
728380	2	4605	1	3479	1
9982	2	4602	1	157680	1
11022	2	4603	1	644743	1
51592	2	220	1	7026	1
347735	2	2212	1	10226	1
10169	2	441032	1	55092	1
54978	2	2210	1	6574	1
84078	2	57647	1	788	1
23075	2	6453	1	5243	1
3321	2	27239	1	54782	1
5518	2	27238	1	51571	1
1906	2	100271627	1	3003	1
51454	2	64006	1	1580	1
25960	2	64005	1	7153	1
6515	2	157	1	89932	1
388722	2	158	1	1033	1
3814	2	5602	1	637	1
3815	2	79739	1	114897	1
8453	2	8527	1	639	1
50507	2	6187	1	23135	1
55269	2	730029	1	89846	1
6169	2	6182	1	115548	1
6168	2	9420	1	151354	1
10994	2	9422	1	11065	1
10990	2	26057	1	8660	1
2212	2	26054	1	1105	1
2214	2	81706	1	79365	1
9429	2	9353	1	219654	1
5287	2	9351	1	338773	1
63891	2	9356	1	3868	1
54504	2	54935	1	4084	1
7045	2	5283	1	170626	1
2983	2	126393	1	11320	1
2982	2	645018	1	8406	1
100129379	2	60676	1	23225	1
1013	2	5048	1	50848	1
4357	2	5047	1	286077	1
11001	2	5045	1	3914	1
11006	2	10371	1	3910	1
9104	2	1807	1	126969	1
5707	2	1806	1	28829	1
27018	2	1805	1	5834	1
729505	2	3785	1	26468	1
27134	2	8997	1	4157	1
2946	2	9515	1	28985	1
26266	2	6238	1	221078	1
57326	2	6234	1	55672	1
3799	2	26608	1	51315	1
56892	2	54210	1	729230	1
56899	2	285761	1	55506	1
192666	2	9779	1	55504	1
3241	2	9775	1	55690	1
5499	2	9776	1	8338	1
54331	2	9770	1	51176	1
143888	2	7300	1	25777	1
83892	2	553158	1	56256	1
1271	2	644422	1	56521	1
2792	2	8863	1	3489	1
2791	2	3250	1	57129	1
222223	2	1947	1	3481	1
339781	2	8869	1	57124	1
29925	2	2857	1	3485	1
8294	2	10206	1	3487	1
7564	2	100134209	1	26051	1
4162	2	10202	1	5016	1
646079	2	10203	1	9352	1
64801	2	7049	1	4891	1
2230	2	7048	1	149013	1
254028	2	5264	1	94134	1
200132	2	5261	1	9493	1
7369	2	7057	1	9355	1
7026	2	282974	1	79960	1
10224	2	1128	1	84034	1
54785	2	284217	1	919	1
440086	2	1124	1	915	1
1039	2	3084	1	9540	1
1036	2	25884	1	349136	1
4082	2	11133	1	9729	1
11326	2	651610	1	844	1
5728	2	25888	1	116039	1
55076	2	5989	1	7373	1
642395	2	653214	1	440270	1
8086	2	1019	1	7374	1
8089	2	8738	1	167359	1
55695	2	1015	1	241	1
6185	2	1234	1	192666	1
6390	2	1235	1	80867	1
6397	2	1236	1	10253	1
26249	2	1237	1	5239	1
57348	2	1230	1	54796	1
79960	2	8510	1	728912	1
1852	2	8511	1	123879	1
84034	2	1238	1	29896	1
1856	2	399909	1	100133744	1
440270	2	5671	1	3075	1
5439	2	197259	1	6880	1
7942	2	6509	1	29931	1
123872	2	6508	1	2952	1
6881	2	11213	1	256691	1
602	2	6507	1	1026	1
100129500	2	151176	1	5341	1
30817	2	10052	1	7167	1
399665	2	6504	1	143662	1
171019	2	401115	1	83988	1
8418	2	440738	1	604	1
991	2	3801	1	729952	1
4149	2	283755	1	23102	1
3854	2	8460	1	8073	1
3855	2	8351	1	8076	1
10512	2	8192	1	5649	1
140710	2	155051	1	59341	1
2615	2	8353	1	59342	1
7347	2	6431	1	59345	1
10794	2	28663	1	30817	1
10248	2	4118	1	30816	1
7005	2	50515	1	3108	1
51411	2	266553	1	3109	1
100133941	2	4776	1	3106	1
2944	2	81570	1	3107	1
2941	2	4775	1	3101	1
2940	2	10154	1	1113	1
1051	2	192134	1	8676	1
1054	2	57228	1	1116	1
5352	2	26284	1	23037	1
4313	2	4298	1	23034	1
4318	2	4174	1	7311	1
3119	2	4176	1	126626	1
3115	2	4171	1	4099	1
23596	2	4173	1	26508	1
729236	2	6753	1	118426	1
652798	2	6756	1	8412	1
10875	2	644150	1	441454	1
26229	2	2700	1	483	1
26225	2	57633	1	9806	1
57104	2	10563	1	25836	1
646817	2	51339	1	25832	1
2119	2	56729	1	219539	1
2113	2	9945	1	440670	1
1915	2	9949	1	440675	1
10491	2	56477	1	23362	1
252839	2	5816	1	23366	1
84419	2	64231	1	5829	1
3985	2	55872	1	3856	1
6866	2	4610	1	3852	1
57817	2	653506	1	9936	1
9586	2	230	1	9935	1
440925	2	57659	1	9934	1
665	2	57655	1	55531	1
1266	2	1	1	221710	1
8788	2	5926	1	80728	1
9235	2	5923	1	6096	1
30835	2	51155	1	5919	1
8436	2	51154	1	10800	1
642546	2	146	1	57111	1
23166	2	253827	1	196	1
4123	2	140876	1	6387	1
5685	2	1051	1	3671	1
5684	2	148	1	652493	1
5686	2	406933	1	3587	1
5680	2	4500	1	5008	1
56998	2	26064	1	80183	1
56999	2	64499	1	100132406	1
56994	2	56099	1	1848	1
2633	2	2537	1	79956	1
84171	2	2535	1	286530	1
10261	2	22925	1	1843	1
10262	2	57333	1	1842	1
10266	2	7220	1	1846	1
9048	2	10692	1	1844	1
9045	2	5076	1	4958	1
3547	2	5077	1	4953	1
84311	2	22836	1	2162	1
2960	2	22837	1	2617	1
762	2	1832	1	90362	1
474344	2	1831	1	64220	1
5376	2	139065	1	1909	1
5373	2	3795	1	126364	1
1071	2	1838	1	10797	1
4332	2	146057	1	1902	1
3135	2	3790	1	723790	1
51514	2	6249	1	22978	1
93185	2	4983	1	3455	1
6603	2	4982	1	22974	1
6609	2	2150	1	84196	1
645870	2	2152	1	653361	1
2350	2	9567	1	54674	1
2134	2	6241	1	728215	1
2135	2	2158	1	29089	1
4929	2	10742	1	7004	1
5166	2	122589	1	650405	1
5167	2	10525	1	112724	1
2787	2	10521	1	7177	1
54461	2	54209	1	6894	1
139728	2	10528	1	2941	1
9467	2	1950	1	79768	1
84437	2	3248	1	5352	1
6590	2	8877	1	5359	1
283120	2	8878	1	4316	1
6597	2	3240	1	4319	1
6598	2	54510	1	11040	1
1535	2	5629	1	84433	1
4107	2	10233	1	3115	1
91937	2	10232	1	3113	1
3892	2	7035	1	3111	1
3895	2	10235	1	1471	1
51230	2	10239	1	1474	1
27345	2	3303	1	8646	1
64396	2	100134230	1	8644	1
64395	2	796	1	23024	1
5777	2	5251	1	1306	1
6038	2	1717	1	1308	1
10067	2	5257	1	5744	1
9208	2	929	1	23596	1
10287	2	1718	1	4224	1
10282	2	9389	1	490	1
100130100	2	83891	1	492	1
3560	2	4319	1	3596	1
4489	2	10797	1	26	1
708	2	83898	1	3985	1
5318	2	83541	1	9833	1
3151	2	400963	1	221476	1
3157	2	728026	1	6470	1
11083	2	1133	1	221472	1
3159	2	7008	1	25827	1
3158	2	27244	1	374403	1
1983	2	4256	1	3936	1
91039	2	79750	1	284565	1
79690	2	9135	1	11274	1
23339	2	3013	1	8337	1
348825	2	222223	1	28823	1
2334	2	3014	1	8339	1
391777	2	164656	1	28825	1
3716	2	2149	1	6713	1
79901	2	89927	1	9902	1
442270	2	8720	1	729789	1
4907	2	1001	1	55450	1
57146	2	1000	1	65010	1
5140	2	4188	1	5307	1
64077	2	283345	1	2137	1
64073	2	50853	1	51199	1
53827	2	79572	1	51191	1
7014	2	23122	1	6665	1
80352	2	5663	1	10871	1
8815	2	5662	1	10875	1
54626	2	8294	1	3667	1
147495	2	26033	1	3669	1
11143	2	5396	1	4542	1
55176	2	27087	1	4920	1
78995	2	23012	1	57580	1
262	2	23015	1	6733	1
267	2	8612	1	142683	1
6016	2	5869	1	154214	1
5336	2	126133	1	9123	1
83483	2	7376	1	10659	1
3177	2	55466	1	2591	1
725	2	11330	1	10308	1
648927	2	23231	1	57568	1
5996	2	23230	1	5031	1
8000	2	26528	1	6738	1
55615	2	23232	1	1875	1
84912	2	23236	1	7915	1
50649	2	6402	1	1879	1
81539	2	6407	1	139629	1
2317	2	6405	1	6286	1
4739	2	283298	1	978	1
3775	2	5715	1	182	1
4651	2	27030	1	26137	1
51111	2	27036	1	2115	1
7264	2	23345	1	2117	1
6206	2	6744	1	55281	1
6207	2	4763	1	2624	1
6804	2	200916	1	7351	1
10563	2	6742	1	9235	1
10569	2	6749	1	27067	1
1287	2	4163	1	9232	1
1286	2	11248	1	3280	1
1289	2	646079	1	100127893	1
8764	2	10435	1	860	1
685	2	27109	1	10625	1
687	2	4168	1	2028	1
8493	2	5803	1	10276	1
8496	2	9957	1	255783	1
51278	2	203	1	344752	1
6788	2	201191	1	654346	1
241	2	55840	1	4015	1
249	2	93134	1	10472	1
64601	2	100286934	1	9050	1
9535	2	55687	1	9051	1
94162	2	80704	1	170958	1
2693	2	1571	1	728970	1
2690	2	2239	1	80315	1
54982	2	140609	1	51096	1
29802	2	25763	1	84419	1
29110	2	56265	1	7100	1
8539	2	348254	1	7102	1
55326	2	7812	1	72	1
381	2	4608	1	51311	1
4756	2	653583	1	3050	1
5877	2	647886	1	1043	1
1075	2	57130	1	5360	1
4638	2	3491	1	5366	1
63917	2	2091	1	3983	1
100132832	2	3659	1	79155	1
160	2	3654	1	216	1
85458	2	3655	1	1268	1
4814	2	3656	1	388344	1
6194	2	5097	1	668	1
6196	2	7201	1	1263	1
6191	2	2525	1	10397	1
139221	2	64976	1	1266	1
94027	2	223117	1	1264	1
9180	2	64150	1	92558	1
7203	2	154007	1	91283	1
6229	2	152503	1	11059	1
8854	2	2662	1	29984	1
728269	2	9379	1	3128	1
5270	2	4889	1	151306	1
3039	2	5067	1	1464	1
8702	2	5066	1	1462	1
5607	2	85480	1	144100	1
5601	2	9371	1	729841	1
26301	2	113612	1	23767	1
23708	2	9372	1	1318	1
6768	2	5069	1	5757	1
9972	2	116150	1	4239	1
9978	2	10681	1	27076	1
221	2	1828	1	27075	1
2508	2	1822	1	399888	1
26053	2	9572	1	27071	1
26051	2	6259	1	5591	1
645018	2	9577	1	642546	1
5046	2	920	1	25816	1
5045	2	4498	1	91355	1
22820	2	6256	1	3949	1
10778	2	53942	1	3945	1
3207	2	5393	1	55732	1
1992	2	387758	1	11200	1
171425	2	10535	1	51696	1
8510	2	10536	1	28832	1
8511	2	4155	1	28833	1
58190	2	10538	1	28830	1
23395	2	9719	1	28831	1
56301	2	9718	1	155038	1
90865	2	9717	1	8323	1
57658	2	64208	1	8322	1
142	2	3475	1	51361	1
140	2	834	1	51366	1
6241	2	22990	1	65009	1
9709	2	839	1	81831	1
9705	2	3479	1	5680	1
829	2	399844	1	6675	1
821	2	58484	1	8519	1
820	2	54657	1	84966	1
84701	2	79640	1	27254	1
5250	2	54659	1	27253	1
400966	2	54658	1	5778	1
440181	2	7022	1	84969	1
8728	2	7021	1	27097	1
8726	2	7026	1	10863	1
114883	2	9001	1	51747	1
50855	2	80852	1	10866	1
51222	2	10226	1	56999	1
23236	2	10220	1	2295	1
8189	2	51514	1	2294	1
19	2	9392	1	25789	1
18	2	403314	1	55959	1
27031	2	6696	1	116441	1
3903	2	339230	1	140738	1
6744	2	6694	1	10915	1
6746	2	415116	1	200315	1
6742	2	442113	1	5029	1
653553	2	6579	1	7291	1
25764	2	150	1	57555	1
253832	2	7159	1	7298	1
3659	2	7157	1	5023	1
116159	2	7156	1	146779	1
920	2	1586	1	3726	1
191585	2	7150	1	4684	1
128178	2	440086	1	55596	1
9399	2	57016	1	57484	1
7157	2	29931	1	962	1
7150	2	23648	1	57486	1
30001	2	632	1	4688	1
79567	2	634	1	57561	1
30008	2	79230	1	26127	1
1457	2	23138	1	81671	1
1891	2	23640	1	81856	1
4790	2	23641	1	85352	1
4793	2	23642	1	80273	1
11259	2	83590	1	4935	1
51312	2	1646	1	54477	1
51311	2	6525	1	5118	1
51176	2	5828	1	2633	1
340075	2	7482	1	84086	1
2778	2	5653	1	116068	1
10327	2	1729	1	9221	1
9143	2	25992	1	79845	1
847	2	1455	1	54874	1
842	2	1457	1	25878	1
8899	2	1452	1	3430	1
3460	2	1101	1	22955	1
80864	2	79365	1	9055	1
55246	2	1459	1	205564	1
1734	2	4085	1	644029	1
3075	2	4088	1	645	1
1592	2	3860	1	4599	1
143662	2	100128598	1	644	1
5641	2	11326	1	890	1
6461	2	26517	1	10267	1
3925	2	23223	1	10268	1
6721	2	23220	1	5205	1
6720	2	8404	1	10461	1
10298	2	8407	1	9043	1
6096	2	220108	1	155370	1
3672	2	51559	1	9046	1
2548	2	6418	1	9045	1
55223	2	6415	1	9044	1
5002	2	5723	1	3540	1
3587	2	9817	1	3543	1
3589	2	9811	1	387882	1
7175	2	5725	1	430	1
7177	2	117155	1	2965	1
2919	2	91543	1	164284	1
89910	2	650788	1	768	1
23024	2	3914	1	7112	1
84993	2	3910	1	6876	1
92815	2	55212	1	3047	1
130574	2	55210	1	474344	1
23682	2	158038	1	57820	1
65018	2	23350	1	1075	1
100132547	2	4795	1	84223	1
2050	2	126961	1	1675	1
2280	2	4791	1	1672	1
2286	2	8085	1	4332	1
166336	2	5834	1	3134	1
9123	2	5830	1	29992	1
7919	2	5831	1	151647	1
7915	2	5997	1	93663	1
6280	2	11250	1	1415	1
6283	2	9920	1	6907	1
2027	2	51312	1	8685	1
5217	2	84905	1	23576	1
5211	2	216	1	27063	1
9332	2	210	1	5761	1
23766	2	260436	1	89790	1
6910	2	79987	1	89796	1
27076	2	2139	1	89795	1
6448	2	6645	1	1520	1
6449	2	64410	1	50801	1
9915	2	2242	1	23179	1
55884	2	5902	1	25801	1
4057	2	81488	1	28809	1
4056	2	10810	1	170575	1
4055	2	5906	1	148022	1
201799	2	5905	1	257019	1
116447	2	7803	1	100128626	1
116441	2	57699	1	440359	1
57480	2	148479	1	4118	1
966	2	554313	1	92610	1
960	2	3643	1	51352	1
140825	2	3640	1	127544	1
80279	2	1839	1	56165	1
1537	2	3004	1	100169890	1
1240	2	122525	1	84951	1
10468	2	2779	1	84955	1
554313	2	4899	1	4065	1
1672	2	10325	1	25907	1
1410	2	5288	1	5787	1
4209	2	2775	1	5783	1
89790	2	94134	1	3600	1
89797	2	169611	1	3604	1
91612	2	7976	1	10044	1
7295	2	2800	1	25790	1
51422	2	79961	1	25793	1
23406	2	84034	1	2359	1
27242	2	339970	1	2350	1
2771	2	167681	1	2354	1
10921	2	2170	1	2355	1
7286	2	404203	1	7280	1
10673	2	915	1	9457	1
26118	2	9720	1	9103	1
100130009	2	5430	1	9452	1
22947	2	10038	1	3732	1
22943	2	440073	1	1892	1
2002	2	5125	1	2134	1
4854	2	5121	1	79929	1
391370	2	84727	1	951	1
100127984	2	843	1	284019	1
11185	2	842	1	956	1
914	2	8899	1	57162	1
402415	2	8898	1	57161	1
59277	2	440270	1	26118	1
283232	2	147015	1	5163	1
8692	2	54829	1	53831	1
7703	2	54826	1	5168	1
119391	2	7941	1	256236	1
8349	2	9034	1	54463	1
8343	2	7015	1	22944	1
8347	2	5239	1	2786	1
8346	2	84823	1	22943	1
8344	2	1730	1	22948	1
338382	2	5232	1	9214	1
66035	2	753	1	100287927	1
4071	2	29894	1	6613	1
5796	2	755	1	3429	1
3965	2	3783	1	100133583	1
3635	2	79085	1	56944	1
947	2	3780	1	3426	1
9662	2	115426	1	2002	1
10111	2	3070	1	57381	1
8974	2	1594	1	10299	1
8976	2	1591	1	9071	1
23580	2	6883	1	10291	1
586	2	3078	1	9079	1
587	2	2952	1	9675	1
729389	2	1026	1	10457	1
1436	2	1021	1	3556	1
79586	2	27443	1	3559	1
79589	2	91404	1	8346	1
340371	2	5348	1	54910	1
643446	2	7167	1	11187	1
3070	2	11099	1	719	1
6130	2	600	1	716	1
10947	2	100129500	1	713	1
57520	2	339479	1	84432	1
64092	2	5641	1	115572	1
56925	2	283349	1	8622	1
10611	2	3101	1	100133914	1
2064	2	399665	1	7127	1
9788	2	23136	1	7122	1
83259	2	8671	1	7123	1
7091	2	2001	1	347688	1
7099	2	8676	1	1063	1
6950	2	23213	1	5303	1
6484	2	2004	1	5306	1
8361	2	4099	1	1066	1
8360	2	126374	1	84541	1
8363	2	23218	1	6303	1
8362	2	8418	1	84230	1
8365	2	5730	1	6590	1
8364	2	23580	1	6591	1
8366	2	487	1	6594	1
8368	2	441454	1	596	1
10284	2	727803	1	4321	1
4017	2	11313	1	8239	1
4015	2	481	1	4327	1
51099	2	9808	1	3149	1
1444	2	92370	1	3386	1
51673	2	9805	1	3384	1
135644	2	6464	1	4214	1
5792	2	25833	1	4217	1
64284	2	7745	1	440	1
9314	2	25839	1	79669	1
10424	2	92170	1	9843	1
124935	2	3921	1	59271	1
29956	2	378708	1	6934	1
29952	2	6526	1	59277	1
1187	2	8303	1	5771	1
5426	2	26472	1	283237	1
5420	2	4784	1	7704	1
4245	2	51306	1	38	1
5522	2	51303	1	32	1
91304	2	4145	1	1536	1
48	2	4144	1	3091	1
23191	2	4147	1	3096	1
23192	2	389141	1	3097	1
23193	2	9936	1	3099	1
6541	2	3858	1	23141	1
348	2	100132779	1	23325	1
51284	2	56624	1	28816	1
51282	2	139411	1	335	1
6154	2	441073	1	8349	1
10964	2	131368	1	8343	1
26154	2	140660	1	8347	1
2268	2	6659	1	729595	1
79812	2	259230	1	8344	1
4818	2	6652	1	5866	1
79817	2	6650	1	51430	1
2049	2	100133211	1	91937	1
57502	2	154796	1	3898	1
9414	2	51765	1	25902	1
10630	2	10808	1	63940	1
10160	2	5914	1	23433	1
7075	2	342035	1	6612	1
7071	2	6387	1	6616	1
79628	2	3679	1	5950	1
79627	2	6383	1	84722	1
375323	2	6382	1	10848	1
1371	2	3672	1	84940	1
51070	2	391656	1	3965	1
60343	2	2549	1	5790	1
387263	2	57194	1	3638	1
53615	2	57591	1	3635	1
10409	2	27306	1	55971	1
9627	2	27301	1	8436	1
353322	2	57205	1	64881	1
137075	2	140710	1	10930	1
2879	2	10332	1	3709	1
730323	2	9154	1	79912	1
89801	2	2769	1	100133666	1
51442	2	57576	1	439921	1
23469	2	3586	1	2123	1
64855	2	5009	1	2122	1
64856	2	9159	1	2125	1
2200	2	9489	1	2124	1
64581	2	146712	1	4919	1
94005	2	114801	1	4664	1
4837	2	902	1	947	1
64324	2	1848	1	6039	1
7059	2	6275	1	57158	1
7052	2	1843	1	80781	1
8639	2	1846	1	57621	1
6996	2	1845	1	6036	1
59	2	1844	1	6035	1
55	2	241	1	84944	1
728139	2	100049587	1	57446	1
28231	2	2162	1	5174	1
427	2	2615	1	54453	1
1390	2	9734	1	54456	1
100128542	2	9736	1	133	1
441034	2	7343	1	7388	1
7832	2	3294	1	22932	1
6341	2	3295	1	135	1
6347	2	1945	1	8531	1
9605	2	3290	1	3418	1
9355	2	7349	1	350817	1
9354	2	857	1	56950	1
3783	2	723790	1	9689	1
1945	2	22978	1	84159	1
645630	2	10580	1	2018	1
525	2	22974	1	646993	1
1230	2	3458	1	4862	1
401109	2	3459	1	4860	1
6502	2	858	1	2922	1
8467	2	644464	1	9064	1
4174	2	619279	1	10285	1
4176	2	29089	1	11027	1
4173	2	91949	1	10447	1
7390	2	399473	1	10443	1
5920	2	399474	1	3560	1
4501	2	5226	1	3566	1
4500	2	8934	1	83530	1
4502	2	22888	1	27345	1
2086	2	8936	1	4481	1
349114	2	22885	1	54922	1
7314	2	5886	1	80326	1
54512	2	22801	1	84448	1
7035	2	7177	1	6853	1
4345	2	6184	1	2908	1
728113	2	648729	1	7139	1
8613	2	2947	1	1593	1
23341	2	23189	1	7130	1
55684	2	2941	1	7133	1
26273	2	1050	1	87	1
9374	2	10905	1	29094	1
1827	2	5354	1	5317	1
2149	2	1690	1	8804	1
4973	2	89910	1	8807	1
3275	2	4316	1	6582	1
84282	2	79781	1	6581	1
3312	2	1797	1	580	1
3315	2	727927	1	6584	1
509	2	100130562	1	8754	1
1211	2	8792	1	1633	1
23643	2	8794	1	7620	1
6525	2	8795	1	2838	1
8404	2	11049	1	28796	1
8407	2	7045	1	11081	1
140706	2	3119	1	11080	1
9609	2	3115	1	2833	1
6066	2	3113	1	114902	1
10039	2	3111	1	114904	1
7371	2	7579	1	79690	1
54539	2	8648	1	3398	1
9032	2	1475	1	79693	1
9037	2	8646	1	83643	1
29094	2	23024	1	149428	1
7010	2	23026	1	375061	1
11078	2	23753	1	23553	1
3108	2	1307	1	23462	1
11074	2	1302	1	6925	1
55041	2	50484	1	160728	1
25832	2	55183	1	8111	1
441073	2	84991	1	6920	1
56244	2	5740	1	11157	1
6387	2	27040	1	11151	1
57801	2	5744	1	7718	1
613	2	730091	1	30061	1
3842	2	57562	1	1500	1
5698	2	491	1	25862	1
732360	2	26	1	3087	1
51751	2	5585	1	316	1
976	2	21	1	8577	1
64432	2	6472	1	10644	1
80063	2	55055	1	3885	1
6047	2	25822	1	338442	1
2621	2	23112	1	8325	1
2624	2	5037	1	26353	1
7351	2	7757	1	23428	1
9230	2	25829	1	729677	1
9231	2	3939	1	257000	1
10273	2	3936	1	4005	1
10279	2	8332	1	9890	1
9057	2	8330	1	9892	1
771	2	8336	1	3621	1
1043	2	8337	1	3623	1
645715	2	11273	1	3624	1
79159	2	28823	1	27237	1
11059	2	6715	1	60370	1
8659	2	11278	1	2335	1
8655	2	126789	1	78989	1
221393	2	9906	1	6137	1
25816	2	9900	1	256586	1
9315	2	4130	1	27350	1
7434	2	9909	1	3710	1
7433	2	5692	1	56034	1
6675	2	28816	1	221830	1
10863	2	55529	1	79901	1
26232	2	22795	1	100133678	1
3725	2	22797	1	6001	1
4684	2	22796	1	4675	1
10482	2	100132547	1	222584	1
10486	2	4045	1	4907	1
892	2	4043	1	64098	1
80307	2	732360	1	2244	1
80303	2	4049	1	2247	1
1786	2	155368	1	57630	1
57823	2	51750	1	2243	1
440917	2	51200	1	90338	1
677	2	3665	1	152719	1
673	2	2280	1	10729	1
2495	2	2281	1	10059	1
1520	2	4542	1	5149	1
1259	2	85235	1	90333	1
158078	2	57584	1	5144	1
4116	2	2570	1	79037	1
4118	2	3690	1	999	1
2647	2	10907	1	10723	1
9219	2	10906	1	3400	1
9212	2	64167	1	123	1
100133583	2	140901	1	124	1
54869	2	9122	1	64073	1
219348	2	3590	1	126	1
9071	2	3597	1	147920	1
10295	2	8312	1	56929	1
3557	2	10654	1	10611	1
719	2	5033	1	2069	1
716	2	10653	1	64066	1
715	2	1876	1	23015	1
712	2	7918	1	85415	1
727738	2	6283	1	2791	1
5308	2	4439	1	90203	1
1063	2	972	1	203562	1
4327	2	646817	1	10123	1
83658	2	646819	1	6869	1
23090	2	978	1	10435	1
644029	2	182	1	170954	1
7412	2	2119	1	22858	1
7417	2	439953	1	5090	1
10845	2	440905	1	5091	1
84940	2	2624	1	5092	1
22862	2	5837	1	5095	1
732446	2	113246	1	3572	1
4668	2	9582	1	9781	1
4915	2	6362	1	9783	1
5173	2	1910	1	4033	1
132	2	1915	1	54443	1
64061	2	9231	1	2938	1
445329	2	1917	1	2939	1
10553	2	653354	1	728992	1
6854	2	56967	1	5320	1
6850	2	860	1	125228	1
84440	2	11259	1	5328	1
81	2	3441	1	285195	1
87	2	864	1	400818	1
8805	2	6366	1	11096	1
6580	2	729648	1	8742	1
8204	2	2026	1	8741	1
8202	2	2022	1	3164	1
79895	2	10498	1	3162	1
149428	2	125950	1	2804	1
650	2	57060	1	3161	1
3082	2	10493	1	7097	1
65124	2	883	1	29015	1
153579	2	10400	1	7090	1
994	2	202309	1	7091	1
9274	2	344752	1	58475	1
121504	2	3535	1	114932	1
54843	2	84561	1	7099	1
26002	2	10150	1	4246	1
5093	2	10279	1	79068	1
5095	2	4015	1	9564	1
5097	2	9052	1	147495	1
4496	2	9053	1	1359	1
4495	2	5218	1	144402	1
4493	2	53616	1	79647	1
4498	2	8926	1	467	1
2939	2	80310	1	466	1
728992	2	22897	1	9860	1
253782	2	775	1	6955	1
5322	2	771	1	58508	1
5329	2	778	1	1513	1
3791	2	2978	1	8363	1
11098	2	7103	1	5881	1
3162	2	2977	1	5880	1
723788	2	3050	1	145781	1
644006	2	6863	1	123016	1
7476	2	57817	1	6553	1
11171	2	91179	1	6558	1
84925	2	126014	1	7476	1
1956	2	645715	1	55356	1
642892	2	5365	1	55359	1
65244	2	1687	1	55603	1
2498	2	79156	1	5972	1
4646	2	4303	1	115825	1
5159	2	115572	1	27299	1
112	2	661	1	55287	1
8829	2	1264	1	27291	1
7644	2	11054	1	27294	1
1747	2	8781	1	9882	1
9136	2	8785	1	351	1
58496	2	151306	1	358	1
1292	2	3127	1	153768	1
1290	2	3125	1	96626	1
58494	2	8659	1	401494	1
1294	2	1466	1	6129	1
1295	2	1462	1	55916	1
8482	2	8431	1	654817	1
114785	1	1311	1	64108	1
114783	1	8436	1	9668	1
221545	1	23765	1	285	1
114781	1	284119	1	10954	1
114780	1	51564	1	64710	1
28991	1	6916	1	10653	1
5989	1	440278	1	64102	1
729659	1	5757	1	100133643	1
55295	1	51561	1	170961	1
51267	1	27079	1	440567	1
5983	1	4237	1	6018	1
727895	1	23560	1	4646	1
5986	1	23562	1	2497	1
5984	1	642546	1	26166	1
642131	1	5592	1	2250	1
53904	1	28639	1	5159	1
55611	1	25814	1	57460	1
6794	1	7727	1	10738	1
6790	1	3949	1	10739	1
6791	1	55738	1	5150	1
441773	1	55735	1	10045	1
286097	1	400322	1	984	1
6799	1	55088	1	5156	1
402055	1	3945	1	166929	1
55833	1	50861	1	254427	1
279	1	6708	1	4801	1
9258	1	11202	1	4803	1
9526	1	8329	1	53836	1
9527	1	23301	1	79804	1
9252	1	28831	1	9464	1
55291	1	6707	1	26012	1
378805	1	4128	1	9462	1
84124	1	51364	1	6307	1
255104	1	92737	1	152816	1
26020	1	4199	1	9469	1
26027	1	4124	1	85403	1
124359	1	7436	1	26018	1
100130134	1	7430	1	2074	1
22875	1	7433	1	54898	1
22877	1	55559	1	9319	1
22870	1	55885	1	9318	1
3514	1	6676	1	9314	1
167465	1	6671	1	9641	1
90317	1	445	1	9643	1
157381	1	6672	1	7272	1
91	1	4191	1	120939	1
90	1	4057	1	7278	1
93	1	27254	1	2207	1
92	1	27253	1	112616	1
95	1	652164	1	54436	1
100129907	1	84968	1	349185	1
440014	1	27092	1	54438	1
440017	1	5971	1	257106	1
83479	1	10867	1	54769	1
83478	1	10865	1	54762	1
280655	1	25780	1	54764	1
158800	1	56288	1	5334	1
390261	1	653162	1	5337	1
651721	1	116441	1	486	1
133522	1	8515	1	10559	1
29766	1	8123	1	3217	1
29763	1	5900	1	1634	1
157927	1	2566	1	83481	1
1174	1	116844	1	3437	1
1173	1	200315	1	8828	1
23508	1	84649	1	8829	1
23054	1	26234	1	8778	1
23057	1	26235	1	2812	1
23053	1	10318	1	29953	1
513	1	5028	1	567	1
196410	1	2584	1	3177	1
29109	1	389831	1	3176	1
29108	1	10648	1	7082	1
7181	1	9134	1	3373	1
7182	1	7298	1	5420	1
29104	1	7299	1	3371	1
7187	1	10312	1	726	1
653348	1	10645	1	725	1
8549	1	10314	1	6461	1
8019	1	4440	1	29799	1
8544	1	3725	1	3308	1
8546	1	408050	1	4249	1
8542	1	57481	1	8178	1
7456	1	57480	1	7037	1
7454	1	4683	1	4242	1
7455	1	962	1	79651	1
7453	1	100294189	1	6948	1
7450	1	389136	1	6947	1
123036	1	731424	1	25842	1
727918	1	6291	1	11170	1
55339	1	4689	1	25849	1
23126	1	2109	1	5021	1
10885	1	81671	1	1291	1
10886	1	57176	1	57007	1
84904	1	100093631	1	1294	1
84905	1	2100	1	8399	1
158158	1	85352	1	441519	1
8291	1	10004	1	5634	1
221154	1	139231	1	1382	1
81537	1	10007	1	1366	1
6532	1	2639	1	471	1
6533	1	10001	1	25932	1
65268	1	54477	1	1360	1
396	1	84085	1	7462	1
394	1	54470	1	25937	1
399	1	7709	1	28971	1
398	1	9592	1
2309	1	79845	1
4728	1	54873	1
81502	1	56975	1
4726	1	25878	1
2304	1	3430	1
4723	1	3431	1
11284	1	653348	1
56829	1	3437	1
4621	1	2036	1
4629	1	2035	1
138724	1	2034	1
57662	1	4597	1
57664	1	2747	1
442711	1	4846	1
51101	1	84171	1
51109	1	10486	1
122970	1	890	1
175	1	10261	1
174	1	10266	1
80108	1	100130902	1
10395	1	10268	1
10396	1	202333	1
643896	1	84798	1
100130892	1	9048	1
90102	1	5205	1
6813	1	10460	1
6817	1	5199	1
9757	1	638	1
9754	1	23022	1
10579	1	24140	1
9750	1	285097	1
10574	1	8912	1
100130097	1	8913	1
10573	1	80305	1
8848	1	80303	1
8841	1	2961	1
8843	1	2962	1
8844	1	653155	1
8846	1	2969	1
146861	1	767	1
136853	1	7111	1
1761	1	1610	1
11334	1	3043	1
646316	1	3045	1
728012	1	5378	1
728013	1	1073	1
1548	1	163486	1
8715	1	1676	1
283461	1	677	1
100128319	1	672	1
5618	1	729148	1
5718	1	29998	1
170680	1	100147744	1
23263	1	29995	1
23268	1	151648	1
23269	1	171024	1
23654	1	23779	1
366	1	1326	1
57470	1	1325	1
652644	1	729342	1
652646	1	9851	1
6777	1	51512	1
6773	1	6455	1
9966	1	9855	1
9961	1	6457	1
56108	1	8685	1
9968	1	8131	1
9969	1	6909	1
258	1	5761	1
647894	1	5565	1
55810	1	89790	1
55812	1	5567	1
245802	1	165055	1
9508	1	7739	1
57419	1	644058	1
9500	1	25805	1
57414	1	7737	1
57415	1	25802	1
653115	1	25803	1
3687	1	3953	1
3685	1	158078	1
3684	1	307	1
90480	1	8358	1
26048	1	8359	1
64924	1	4114	1
2515	1	4115	1
64926	1	11215	1
2517	1	8350	1
64921	1	23313	1
135946	1	8352	1
387870	1	11219	1
7185	1	8354	1
152667	1	8355	1
5051	1	8356	1
10763	1	8357	1
10762	1	646282	1
54996	1	51422	1
54997	1	7425	1
440034	1	7424	1
440030	1	7422	1
83451	1	7421	1
100131609	1	55742	1
285176	1	7429	1
100134214	1	54345	1
347734	1	100294161	1
10184	1	117583	1
347736	1	374286	1
10189	1	6608	1
100033458	1	28904	1
1159	1	5947	1
1154	1	4060	1
23077	1	4061	1
1153	1	4065	1
1152	1	10736	1
29127	1	5781	1
29124	1	65108	1
25893	1	51225	1
83874	1	3601	1
8031	1	63971	1
8527	1	25799	1
92241	1	645870	1
26608	1	100288261	1
375010	1	25797	1
150368	1	26207	1
389058	1	57761	1
4296	1	259173	1
4293	1	6117	1
4292	1	7067	1
23385	1	2358	1
81562	1	27338	1
81565	1	2350	1
81567	1	2356	1
201158	1	2355	1
55317	1	100134674	1
55640	1	219293	1
55315	1	9459	1
5869	1	57018	1
55312	1	10673	1
55311	1	7289	1
5865	1	7873	1
5861	1	9450	1
5860	1	81930	1
5862	1	1892	1
2181	1	4693	1
2180	1	4926	1
4608	1	4925	1
4607	1	4698	1
4604	1	9147	1
4600	1	124221	1
4601	1	253512	1
693156	1	80243	1
6451	1	80790	1
57649	1	81848	1
57648	1	81669	1
27235	1	10073	1
27237	1	5167	1
27236	1	2643	1
51128	1	2644	1
27230	1	100130009	1
220594	1	644456	1
51121	1	4804	1
150	1	29774	1
153	1	100133583	1
100132356	1	6337	1
85441	1	90993	1
85445	1	6332	1
27065	1	4584	1
6187	1	84164	1
100133191	1	58494	1
6189	1	4580	1
6188	1	9071	1
100134174	1	54600	1
90293	1	9079	1
651196	1	10452	1
9191	1	4300	1
83849	1	10105	1
7941	1	134218	1
7230	1	8629	1
10376	1	100127984	1
10371	1	3550	1
9746	1	728953	1
6238	1	23596	1
6237	1	85004	1
6230	1	667	1
[truncated: 4,446 more rows]
