# Supplementary material for: Gestational tissue transcriptomics in term and preterm human pregnancies: a systematic review and meta-analysis
Source: BMC Med Genomics. 2015 Jun 5;8:27. doi: 10.1186/s12920-015-0099-8 (PMC4456776; doi:10.1186/s12920-015-0099-8)
Supplement: Additional file 5: — Well-replicated genes in well-studied gestational tissues. 22 genes in 2 or more placenta studies and 2 or more myometrium studies and 2 or more fetal membranes studies. [file 12920_2015_99_MOESM5_ESM.xlsx]

## Sheet: Sheet1
Genes present two or more times in placenta, myometrium, and fetal membranes
Entrez Gene ID:
602
1734
2353
2357
2919
3383
3553
4489
4502
4929
5329
5743
5806
6280
6414
6648
6781
8140
9332
10252
10630
23764
