# Supplementary material for: Gestational tissue transcriptomics in term and preterm human pregnancies: a systematic review and meta-analysis
Source: BMC Med Genomics. 2015 Jun 5;8:27. doi: 10.1186/s12920-015-0099-8 (PMC4456776; doi:10.1186/s12920-015-0099-8)
Supplement: Additional file 6: — Duplicated genes in well-studied clinical phenotypes. Genes in 2 or more PE studies or 2 or more labor studies or 2 or more IUGR studies. [file 12920_2015_99_MOESM6_ESM.xlsx]

## Sheet: Sheet1
PE		Labor		IUGR
Entrez gene ID	# studies	Entrez gene ID	# studies	Entrez gene ID	# studies
3952	8	5054	6	10272	3
3623	7	51129	6	1392	3
3624	7	1440	6	3556	2
2321	7	3576	6	1667	2
2022	6	366	5	3952	2
10148	5	165	5	57188	2
94115	5	8870	5	7262	2
6647	5	5743	5	2689	2
1082	5	1847	5	56891	2
3972	5	3569	5	7852	2
60676	5	3976	5	10397	2
604	5	5329	5	3972	2
93659	5	5334	5	1466	2
54210	4	6374	4	56925	2
3292	4	117247	4	3491	2
10272	4	6364	4	5292	2
6676	4	6401	4	25800	2
23328	4	2201	4	427	2
6622	4	5292	4	5787	2
946	4	7058	4	728358	2
10544	4	8140	4	604	2
8367	4	4504	4	9516	2
2689	3	4502	4	6513	1
403	3	8507	4	10457	1
9246	3	3872	4	8301	1
7980	3	9173	4	7813	1
8718	3	11067	4	5989	1
9375	3	6648	4	4145	1
5611	3	5345	4	8907	1
2201	3	3855	4	8906	1
1601	3	5918	4	3858	1
8148	3	9123	4	58189	1
5602	3	861	4	715	1
6764	3	23764	4	713	1
7059	3	5209	4	64374	1
1809	3	2354	4	1490	1
25878	3	2919	4	7041	1
8862	3	597	4	5468	1
301	3	133	4	55901	1
1012	3	4489	4	6095	1
8510	3	6853	4	7048	1
8511	3	3164	4	10964	1
5672	3	56999	4	341405	1
5675	3	10135	4	1063	1
5676	3	2920	4	55227	1
6504	3	10964	3	51765	1
112724	3	3777	3	171019	1
57658	3	51112	3	1128	1
1050	3	6372	3	6591	1
5069	3	3205	3	6594	1
203100	3	1288	3	1082	1
3304	3	6576	3	1081	1
3303	3	6781	3	6598	1
27242	3	9536	3	4320	1
6535	3	9242	3	1123	1
8294	3	2052	3	3678	1
12	3	8532	3	274	1
780	3	7057	3	241	1
1588	3	2202	3	6382	1
30001	3	4837	3	3672	1
5654	3	6279	3	3149	1
2896	3	8854	3	2820	1
55214	3	5270	3	3384	1
554313	3	5602	3	57613	1
3074	3	4747	3	2983	1
3075	3	6347	3	2982	1
54869	3	6182	3	1407	1
114335	3	81706	3	5002	1
51162	3	818	3	115207	1
9022	3	11009	3	4211	1
5228	3	5142	3	57572	1
7175	3	4501	3	9525	1
2940	3	2710	3	4190	1
4311	3	7957	3	5671	1
1308	3	1837	3	5672	1
5740	3	7490	3	109	1
4221	3	5806	3	5676	1
2286	3	10826	3	5678	1
2629	3	7364	3	5770	1
10492	3	7026	3	22903	1
72	3	10221	3	8692	1
6866	3	1580	3	11212	1
5970	3	8061	3	79818	1
2034	3	4084	3	9435	1
1524	3	8406	3	25975	1
8359	3	6414	3	6277	1
25797	3	51312	3	80055	1
10672	3	6642	3	6503	1
4925	3	3488	3	727738	1
79858	3	3485	3	79817	1
4854	3	60675	3	35	1
9076	3	2952	3	6504	1
10588	3	256691	3	1536	1
596	3	1441	3	9414	1
400013	3	5733	3	26025	1
9208	3	4781	3	648	1
493913	3	9934	3	10148	1
9871	3	1842	3	10418	1
8370	3	4958	3	9638	1
3880	3	26872	3	7347	1
2487	3	9021	3	6173	1
121504	3	1052	3	10381	1
6820	3	3113	3	3290	1
8743	3	8644	3	729595	1
8361	3	5744	3	23710	1
8360	3	2289	3	54951	1
8363	3	6286	3	3458	1
8362	3	6280	3	3459	1
8365	3	6362	3	64236	1
8364	3	5210	3	6204	1
8366	3	1263	3	2688	1
8368	3	11059	3	25903	1
56934	3	80149	3	81873	1
9796	3	4494	3	10563	1
440533	3	2582	3	10248	1
4023	2	3131	3	81578	1
84910	2	2357	3	5291	1
91663	2	9459	3	4298	1
407977	2	22943	3	3207	1
51284	2	7128	3	4176	1
51282	2	5306	3	5228	1
57728	2	3383	3	10097	1
2317	2	729682	3	51232	1
54414	2	5777	3	10847	1
4651	2	3099	3	91039	1
6358	2	23002	3	4070	1
26154	2	1347	3	5796	1
128272	2	2069	3	8839	1
51111	2	2938	3	5792	1
9525	2	5320	3	8932	1
104	2	79068	3	22887	1
2041	2	3985	3	280655	1
79816	2	3983	3	558	1
2049	2	1116	3	3638	1
9322	2	2921	3	29887	1
9636	2	9806	3	2941	1
9637	2	10318	3	1050	1
8942	2	353514	3	1051	1
50649	2	1291	3	7078	1
7512	2	8553	3	5352	1
6804	2	5634	3	7076	1
54776	2	55340	2	7077	1
90	2	28996	2	7070	1
94	2	4023	2	8406	1
3204	2	347	2	89910	1
3201	2	348	2	1278	1
8839	2	85450	2	4313	1
558	2	6154	2	9448	1
7076	2	2318	2	613	1
7071	2	3778	2	1178	1
4256	2	274	2	5536	1
688	2	374	2	4919	1
1573	2	2268	2	946	1
687	2	161291	2	4915	1
7184	2	7881	2	8766	1
7186	2	7867	2	56098	1
51477	2	109	2	10202	1
30010	2	56901	2	56097	1
6574	2	107	2	23024	1
6575	2	10638	2	440533	1
6578	2	646966	2	683	1
1373	2	10630	2	10062	1
1374	2	90007	2	1306	1
2745	2	9632	2	23207	1
8498	2	3159	2	5179	1
10678	2	7262	2	9365	1
445329	2	54470	2	132	1
4036	2	9748	2	136	1
10664	2	9749	2	493	1
10261	2	3207	2	26	1
6141	2	3206	2	5629	1
6781	2	3202	2	6578	1
8111	2	1198	2	3790	1
10974	2	1756	2	51569	1
64849	2	4256	2	1371	1
117247	2	5532	2	28969	1
2273	2	1287	2	9564	1
9767	2	1281	2	646993	1
441377	2	689	2	5921	1
3690	2	684	2	10284	1
3696	2	1577	2	9709	1
10392	2	23641	2	5996	1
10397	2	5627	2	1950	1
54963	2	5626	2	4036	1
6818	2	84901	2	646785	1
727761	2	5996	2	10482	1
137075	2	6356	2	10111	1
1362	2	2308	2	51278	1
339970	2	100130902	2	3248	1
54187	2	249	2	3241	1
10956	2	81617	2	7919	1
1147	2	2273	2	3842	1
8623	2	9249	2	4481	1
11118	2	2059	2	65018	1
8717	2	6363	2	81565	1
9982	2	653052	2	827	1
51442	2	6813	2	821	1
5610	2	10570	2	374	1
5003	2	1968	2	60343	1
4283	2	8840	2	2908	1
6874	2	8842	2	56005	1
10170	2	2879	2	7035	1
55034	2	54345	2	7037	1
7531	2	7067	2	26683	1
64856	2	646316	2	5493	1
115908	2	8622	2	4040	1
9967	2	653879	2	4891	1
5877	2	5507	2	6788	1
9962	2	11118	2	5311	1
2207	2	690	2	732360	1
2209	2	1545	2	9388	1
57104	2	8710	2	11282	1
140851	2	23601	2	2882	1
645979	2	51449	2	30846	1
79836	2	8537	2	1133	1
164	2	283298	2	64116	1
3683	2	100129681	2	8202	1
3685	2	1382	2	54148	1
6359	2	3824	2	3157	1
7991	2	55324	2	81399	1
2512	2	4286	2	138724	1
9344	2	2760	2	1435	1
152663	2	6775	2	7148	1
9619	2	6777	2	85236	1
5055	2	92745	2	7146	1
112	2	60489	2	1439	1
100128168	2	3755	2	8728	1
26025	2	3757	2	9123	1
474338	2	2193	2	23129	1
3223	2	2199	2	23553	1
8857	2	57187	2	729759	1
10212	2	2204	2	7850	1
5274	2	2208	2	4430	1
5270	2	6357	2	178	1
5271	2	6196	2	6925	1
1773	2	2737	2	199	1
347733	2	9610	2	5669	1
7057	2	5295	2	6921	1
388474	2	3537	2	977	1
5518	2	3538	2	6288	1
54148	2	221895	2	3690	1
8038	2	6223	2	6286	1
5607	2	10501	2	3694	1
5601	2	1605	2	7980	1
728139	2	808	2	2119	1
6518	2	801	2	1500	1
28231	2	805	2	653	1
8702	2	89944	2	185	1
644191	2	7052	2	26031	1
1397	2	79026	2	3082	1
1393	2	5279	2	2621	1
1392	2	9231	2	10404	1
150368	2	727758	2	53615	1
3815	2	283523	2	2625	1
8453	2	25891	2	10409	1
6422	2	3033	2	2628	1
55684	2	8703	2	9588	1
50507	2	539	2	3283	1
55269	2	8030	2	8473	1
7260	2	8038	2	23236	1
392256	2	126393	2	51030	1
6768	2	6515	2	55384	1
9975	2	9324	2	2022	1
27122	2	100128542	2	2697	1
5861	2	646127	2	4651	1
54910	2	51582	2	1905-10-17	1
4609	2	81563	2	55364	1
224	2	10990	2	3903	1
221	2	5867	2	137075	1
4601	2	2182	2	3908	1
2213	2	4600	2	3909	1
441032	2	2335	2	2824	1
441034	2	2213	2	6741	1
6696	2	2214	2	5213	1
7832	2	6692	2	9053	1
6347	2	150	2	9056	1
6348	2	5283	2	7320	1
9603	2	11034	2	653553	1
9355	2	7941	2	646079	1
9197	2	5047	2	252839	1
10370	2	1805	2	10155	1
22820	2	1804	2	11243	1
3783	2	8991	2	23268	1
8991	2	6238	2	3977	1
6231	2	7300	2	328	1
9518	2	9284	2	80303	1
1945	2	811	2	348825	1
7045	2	3337	2	3624	1
7041	2	10203	2	51099	1
79034	2	7043	2	6865	1
5189	2	7042	2	2331	1
11135	2	8609	2	22858	1
2982	2	8736	2	2230	1
2980	2	1015	2	201294	1
85360	2	1236	2	10826	1
3021	2	1230	2	29802	1
3020	2	8511	2	10947	1
8738	2	8519	2	54360	1
29919	2	11005	2	153579	1
1013	2	6503	2	100131909	1
8519	2	8192	2	1147	1
5678	2	4118	2	376693	1
27004	2	4776	2	57134	1
5707	2	4775	2	2015-05-15	1
221438	2	4778	2	1266	1
26273	2	5819	2	3479	1
55273	2	9941	2	3654	1
55788	2	51339	2	2098	1
55789	2	9945	2	5500	1
81575	2	2532	2	695	1
4176	2	125	2	6009	1
4173	2	2713	2	64094	1
4179	2	9369	2	2242	1
9942	2	7220	2	4889	1
5921	2	22929	2	991	1
142	2	3791	2	23766	1
4500	2	2150	2	23764	1
4502	2	9567	2	5069	1
56098	2	10742	2	4885	1
124	2	9704	2	120	1
57326	2	1958	2	80351	1
10342	2	8878	2	123	1
3799	2	54510	2	728791	1
139065	2	4879	2	4232	1
1839	2	7033	2	100132973	1
56899	2	10235	2	170685	1
2153	2	5494	2	56888	1
54205	2	30061	2	649299	1
1956	2	796	2	6259	1
3248	2	9388	2	25816	1
7319	2	8720	2	23166	1
7314	2	1003	2	2060	1
23596	2	1000	2	1385	1
728937	2	623	2	63035	1
10856	2	627	2	388818	1
1132	2	6535	2	23266	1
79627	2	3875	2	6700	1
29926	2	11331	2	9716	1
8722	2	12	2	10125	1
30011	2	5715	2	5098	1
114885	2	27030	2	4283	1
50855	2	3908	2	3476	1
25984	2	6742	2	4286	1
7494	2	2239	2	3578	1
8612	2	140609	2	834	1
169200	2	22856	2	5094	1
8470	2	839	2	8881	1
14	2	3659	2	3572	1
3904	2	64976	2	2359	1
3909	2	9379	2	7431	1
6746	2	9371	2	9788	1
4162	2	1820	2	5684	1
64793	2	85004	2	22837	1
685	2	285346	2	6829	1
8452	2	7022	2	688	1
57134	2	3311	2	64757	1
3953	2	3310	2	10544	1
26276	2	10226	2	5325	1
84993	2	783	2	5322	1
2701	2	7076	2	6670	1
2702	2	64006	2	7025	1
5573	2	7159	2	2353	1
5396	2	1586	2	10224	1
9718	2	633	2	3315	1
837	2	23138	2	6678	1
834	2	6525	2	780	1
84282	2	1452	2	6774	1
839	2	4088	2	27330	1
3479	2	9746	2	4752	1
492	2	3914	2	8284	1
9334	2	4790	2	7020	1
3956	2	4792	2	5877	1
84457	2	5834	2	384	1
3311	2	3487	2	5971	1
3310	2	128346	2	401817	1
390601	2	9600	2	7026	1
5243	2	94134	2	6494	1
112476	2	84034	2	56994	1
53405	2	915	2	441233	1
7158	2	9358	2	91137	1
7157	2	10788	2	2192	1
7150	2	5122	2	3006	1
1039	2	58477	2	55819	1
1036	2	9034	2	3003	1
9103	2	7013	2	250	1
6520	2	5239	2	1588	1
92140	2	1735	2	57187	1
1457	2	1734	2	5437	1
1727	2	1026	2	7091	1
9399	2	83988	2	7157	1
11041	2	8078	2	2209	1
8406	2	8076	2	2564	1
6419	2	5641	2	2566	1
6416	2	30817	2	730	1
642395	2	23218	2	164091	1
3912	2	23580	2	1212	1
8317	2	487	2	10319	1
81553	2	481	2	7292	1
4793	2	7743	2	7922	1
4154	2	131566	2	466	1
211	2	4147	2	4053	1
55695	2	3856	2	3727	1
9429	2	9935	2	160	1
6641	2	100132771	2	644006	1
81488	2	113457	2	960	1
3489	2	441073	2	11143	1
7803	2	6093	2	6744	1
57698	2	6096	2	3685	1
3484	2	6653	2	6290	1
3486	2	199	2	10985	1
3641	2	6387	2	23001	1
26088	2	26253	2	284230	1
80198	2	9154	2	648927	1
9143	2	2769	2	2100	1
100132417	2	3589	2	2107	1
80279	2	5008	2	3777	1
79960	2	1843	2	79411	1
6066	2	9553	2	5118	1
94027	2	7343	2	10160	1
5287	2	3295	2	23228	1
84132	2	3257	2	5887	1
54732	2	7004	2	729362	1
842	2	7177	2	8569	1
728823	2	2941	2	9592	1
54538	2	26229	2	5819	1
54829	2	5352	2	54877	1
7014	2	1278	2	7201	1
7010	2	4312	2	6416	1
728914	2	4314	2	2037	1
7162	2	4316	2	2743	1
391	2	64116	2	2034	1
8079	2	8793	2	2745	1
5641	2	3115	2	3181	1
11074	2	8646	2	7472	1
1441	2	23024	2	3188	1
4826	2	1307	2	8635	1
8418	2	5580	2	10486	1
25832	2	28823	2	55353	1
3925	2	5692	2	3915	1
6950	2	5690	2	10267	1
6721	2	28816	2	8315	1
4784	2	100132547	2	23452	1
4781	2	53831	2	7336	1
3856	2	57214	2	4157	1
3853	2	3598	2	51706	1
9933	2	7980	2	4155	1
51765	2	6288	2	4017	1
5919	2	972	2	8089	1
3665	2	978	2	4015	1
191	2	182	2	808	1
3661	2	2624	2	9882	1
6388	2	653354	2	3985	1
3589	2	56967	2	801	1
2760	2	864	2	953	1
901	2	2022	2	805	1
2162	2	10493	2	4034	1
3295	2	344752	2	219	1
81614	2	3535	2	3321	1
7005	2	27295	2	10217	1
5226	2	9052	2	3045	1
22889	2	80310	2	83259	1
11326	2	771	2	51176	1
7177	2	84419	2	10186	1
2946	2	358	2	5376	1
5352	2	216	2	7057	1
5358	2	1268	2	1444	1
8569	2	661	2	1676	1
4312	2	9235	2	1672	1
161198	2	394217	2	1442	1
8795	2	3125	2	3764	1
3117	2	1462	2	8639	1
1474	2	1311	2	8140	1
1307	2	4234	2	6996	1
5743	2	27071	2	3484	1
27044	2	25819	2	23075	1
9839	2	7727	2	1152	1
6477	2	3945	2	262	1
644166	2	28831	2	344892	1
3939	2	4128	2	85360	1
51379	2	4124	2	2557	1
5693	2	65009	2	64968	1
25759	2	55888	2	4646	1
2280	2	3539	2	55	1
10905	2	4191	2	202243	1
4534	2	3611	2	5159	1
57216	2	55959	2	9261	1
976	2	116441	2	391833	1
182	2	4801	2	8031	1
8239	2	200315	2	10327	1
2624	2	7292	2	5018	1
9581	2	5021	2	64284	1
3280	2	3726	2	5153	1
862	2	4939	2	8038	1
10491	2	85352	2	6451	1
885	2	10007	2	8683	1
10279	2	3434	2	6453	1
113802	2	4599	2	5601	1
80310	2	10268	2	5764	1
51094	2	899	2	51454	1
351	2	1964	2	8525	1
7102	2	1965	2	80045	1
6867	2	653155	2	245711	1
7351	2	3048	2	25960	1
149501	2	3046	2	1852	1
440926	2	1070	2	1914-02-22	1
669	2	29995	2	6515	1
665	2	4208	2	7739	1
663	2	89790	2	1396	1
3122	2	3953	2	1390	1
8436	2	7296	2	301	1
4232	2	2253	2	4116	1
84128	2	51352	2	10424	1
118881	2	10859	2	847	1
4128	2	5787	2	7277	1
51365	2	51225	2	7373	1
7434	2	3601	2	2207	1
63874	2	3600	2	5087	1
5685	2	2353	2	51422	1
116535	2	2356	2	2673	1
4192	2	4926	2	9219	1
6678	2	5168	2	50509	1
4056	2	100133583	2	7422	1
51182	2	90993	2	2560	1
100129552	2	2009	2	2778	1
56990	2	9079	2	5732	1
2296	2	54596	2	4067	1
23092	2	3557	2	5335	1
2560	2	3553	2	10553	1
63891	2	100127984	2	5336	1
9136	2	728953	2	10253	1
7296	2	10581	2	10252	1
3725	2	8908	2	5238	1
4684	2	713	2	5947	1
6293	2	84432	2	4060	1
392437	2	23516	2	1983	1
26121	2	6840	2	201158	1
723788	2	1066	2	5784	1
10003	2	4320	2	55312	1
54477	2	8239	2	8829	1
644914	2	4326	2	5789	1
94162	2	1406	2	9978	1
2033	2	4217	2	29956	1
4846	2	4211	2	8776	1
10263	2	1544	2	8777	1
81537	2	6934	2	157860	1
10266	2	5578	2	2182	1
9045	2	32	2	3074	1
440138	2	5575	2	3077	1
84925	2	7709	2	224	1
54904	2	23321	2	223	1
84316	2	25907	2	7168	1
2960	2	25903	2	732446	1
1786	2	23432	2	2217	1
3043	2	7378	2	2219	1
6873	2	10844	2	4208	1
118813	2	8899	2	10920	1
474344	2	65110	2	7979	1
5373	2	7376	2	2350	1
673	2	3708	2	1740	1
4209	2	1318	2	2354	1
51514	2	439921	2	729952	1
6909	2	6035	2	7286	1
89797	2	10061	2	493913	1
25801	2	64063	2	632	1
302	2	9641	2	1203	1
303	2	10664	2	8076	1
305	2	4860	2	59342	1
307	2	54762	2	5524	1
728912	2	9068	2	1891	1
7424	2	3566	2	4925	1
27005	2	84444	2	3105	1
93185	2	7015	2	3106	1
55544	2	100131526	2	3107	1
6603	2	3150	2	955	1
10855	2	28796	2	2139	1
646753	2	7629	2	6184	1
51222	2	646359	2	1443	1
723972	2	8111	2	100132417	1
645870	2	650	2	1293	1
2354	2	3084	2	1290	1
959	2	23336	2	1291	1
57162	2	8573	2	23032	1
5166	2	949	2	221357	1
9218	2	7409	2	9353	1
56944	2	23301	2	9603	1
84168	2	4008	2	9354	1
10296	2	51710	2	5168	1
3552	2	9890	2	4099	1
10581	2	284207	2	54461	1
11185	2	3621	2	8418	1
716	2	65258	2	6047	1
7124	2	64651	2	488	1
1660	2	6883	2	8412	1
6591	2	199675	2	23191	1
1081	2	4907	2	3428	1
598	2	991	2	6541	1
4323	2	990	2	56944	1
8125	2	120	2	1809	1
32	2	123	2	473	1
3093	2	124	2	9619	1
644029	2	126	2	2004	1
649	2	28825	2	6237	1
3099	2	7389	2	6236	1
7412	2	22936	2	9518	1
3899	2	10439	2	25932	1
7417	2	5099	2
25903	2	5095	2
23433	2	7249	2
84940	2	4495	2
3964	2	4499	2
51726	2	5328	2
10935	2	1649	2
401109	2	7097	2
153562	2	2018	2
340481	2	467	2
949	2	6480	2
4663	2	6955	2
6035	2	1513	2
10063	2	8975	2
10061	2	8363	2
133	2	145781	2
644934	2	6556	2
79865	2	6558	2
10111	2	26585	2
6854	2	1890	2
6850	2	285	2
5318	2	10653	2
5317	2	1117	2
587	2	389873	2
6586	2	269	2
1384	2	2257	2
114902	2	2252	2
3397	2	5155	2
1439	2	5156	2
23556	2	166929	2
23089	2	2784	2
6926	2	9466	2
23086	2	6304	2
5549	2	10130	2
79589	2	10428	2
653	2	9315	2
3087	2	7275	2
23339	2	7278	2
4664	2	1634	2
23224	2	29950	2
3977	2	29951	2
56097	2	7086	2
4713	2	255488	2
6130	2	4245	2
1592	2	6948	2
8189	2	25840	2
100133678	2	25849	2
64077	2	147040	2
125	2	7299	2
126	2	6545	2
3417	2	1366	2
56920	2	114784	1
2064	2	261729	1
1028	2	55344	1
283232	2	55615	1
5098	2	55342	1
60625	2	4026	1
22859	2	27285	1
4493	2	84913	1
4498	2	729494	1
728992	2	23446	1
5322	2	27289	1
5320	2	10899	1
5328	2	10898	1
8815	2	55296	1
54626	2	729659	1
572	2	26577	1
8742	2	5987	1
8741	2	10895	1
3162	2	10894	1
602	2	407977	1
7099	2	341	1
730	2	3992	1
2150	2	51284	1
23526	2	55612	1
4986	2	55610	1
1357	2	23511	1
9869	2	6158	1
118663	2	53904	1
91319	2	55900	1
23181	2	392371	1
4756	2	27284	1
5885	2	6794	1
145781	2	10962	1
6556	2	2317	1
92579	2	84869	1
57211	2	4739	1
91304	2	56125	1
55289	2	79930	1
51741	2	51601	1
3983	2	51602	1
2324	2	154075	1
121227	2	3772	1
100131971	2	3775	1
10734	2	961	1
57190	2	113157	1
730041	2	271	1
63035	2	272	1
254427	2	84106	1
26012	2	4836	1
10607	2	57611	1
26018	2	80205	1
54541	2	8209	1
9649	2	139818	1
9647	2	51110	1
22862	2	2263	1
81607	2	2260	1
84681	2	2266	1
5337	2	30848	1
3215	2	10886	1
1634	2	124599	1
1583	2	9254	1
84888	2	9527	1
3177	2	9253	1
7083	2	9522	1
7086	2	7866	1
1187	2	57185	1
3371	2	100	1
6461	2	22903	1
51230	2	22904	1
6498	2	7869	1
4240	2	90226	1
5522	2	2043	1
7294	2	2040	1
1293	2	4814	1
1295	2	4818	1
64645	2	2048	1
8394	2	94025	1
23193	2	57502	1
85455	2	9413	1
25937	2	9414	1
127018	1	9415	1
114785	1	57054	1
353145	1	6370	1
114783	1	10636	1
221545	1	5980	1
54461	1	10631	1
114780	1	10410	1
55344	1	10149	1
644754	1	4141	1
55615	1	7037	1
55340	1	53358	1
55341	1	22876	1
55610	1	9615	1
55343	1	10381	1
4026	1	22983	1
27286	1	9322	1
51119	1	10000	1
729494	1	9636	1
28999	1	5110	1
645086	1	391139	1
84919	1	8940	1
10899	1	8942	1
5989	1	3512	1
100144604	1	7267	1
26578	1	53942	1
55295	1	55450	1
51267	1	6206	1
5983	1	9938	1
727895	1	2689	1
597	1	84056	1
5984	1	51069	1
408050	1	2687	1
7517	1	2681	1
7516	1	2683	1
347	1	64386	1
341	1	79699	1
92305	1	648000	1
1791	1	1211	1
3995	1	9744	1
55769	1	10561	1
348	1	57876	1
3992	1	91	1
51285	1	10569	1
203569	1	114904	1
80173	1	1627	1
6150	1	10094	1
257236	1	1999	1
85452	1	92342	1
6155	1	1629	1
2919	1	5189	1
57466	1	388815	1
6352	1	29774	1
100128403	1	8839	1
55611	1	3858	1
55907	1	7145	1
53905	1	8835	1
4733	1	169841	1
6794	1	8837	1
10964	1	3859	1
10962	1	728843	1
2318	1	10368	1
6791	1	2861	1
387820	1	344593	1
2314	1	222223	1
84868	1	344595	1
441773	1	558	1
338675	1	2867	1
286097	1	280659	1
6799	1	2869	1
64708	1	647169	1
286451	1	553	1
729225	1	256126	1
84864	1	6880	1
27173	1	729992	1
55095	1	5055	1
23367	1	28568	1
374387	1	79001	1
292	1	644790	1
6295	1	1191	1
290	1	5452	1
291	1	1192	1
24139	1	7072	1
147798	1	100129237	1
554212	1	80852	1
3777	1	29760	1
3775	1	79628	1
6582	1	23059	1
113157	1	1009	1
100133654	1	23054	1
343066	1	79623	1
6580	1	23051	1
4653	1	4254	1
277	1	4257	1
278	1	5536	1
279	1	169026	1
3684	1	23640	1
642131	1	1286	1
90480	1	1280	1
26155	1	8725	1
26151	1	11167	1
55116	1	1289	1
80206	1	7188	1
581	1	1579	1
124944	1	1001	1
79019	1	1571	1
63932	1	1576	1
51114	1	3433	1
214	1	91683	1
51116	1	89858	1
8309	1	406985	1
81622	1	333932	1
205717	1	8019	1
81620	1	871	1
63939	1	8013	1
376267	1	23616	1
51118	1	7456	1
26123	1	7454	1
221960	1	7453	1
81857	1	7450	1
9258	1	100131044	1
1004	1	10856	1
9256	1	5620	1
9526	1	406	1
55108	1	6448	1
9252	1	8490	1
205428	1	8497	1
100134708	1	8495	1
56907	1	7693	1
7866	1	23293	1
56905	1	28966	1
55291	1	4597	1
57189	1	65082	1
56901	1	23474	1
652460	1	3832	1
102	1	3833	1
27434	1	55333	1
56928	1	4033	1
57181	1	4035	1
22907	1	5990	1
116238	1	23272	1
2044	1	10246	1
2042	1	84909	1
84124	1	23122	1
79812	1	50674	1
113178	1	4734	1
400750	1	8290	1
4818	1	51271	1
79817	1	83667	1
64175	1	9462	1
26022	1	8292	1
26020	1	10486	1
9414	1	6656	1
26047	1	373	1
9416	1	372	1
653579	1	92312	1
10635	1	154091	1
80110	1	55937	1
10630	1	55930	1
100130134	1	393	1
10140	1	6142	1
10142	1	390	1
114769	1	395	1
10195	1	394	1
54556	1	374819	1
54555	1	398	1
54881	1	6787	1
390282	1	4724	1
10418	1	4723	1
9638	1	4722	1
9639	1	898	1
9328	1	27145	1
9343	1	93134	1
10383	1	64840	1
22871	1	10809	1
10381	1	3748	1
64420	1	3745	1
55065	1	56829	1
132158	1	376940	1
4142	1	55803	1
137886	1	244	1
8940	1	7712	1
8943	1	220717	1
10169	1	4629	1
7264	1	140880	1
387870	1	140885	1
3516	1	26148	1
375248	1	3624	1
55450	1	64601	1
2688	1	8178	1
84058	1	5202	1
6203	1	51103	1
148523	1	3773	1
727837	1	9241	1
5108	1	9535	1
56981	1	9245	1
79751	1	9531	1
84674	1	7852	1
6809	1	54581	1
2630	1	7857	1
10563	1	178	1
10562	1	177	1
10561	1	176	1
205564	1	2051	1
10567	1	2050	1
57876	1	2053	1
10564	1	647954	1
91	1	3691	1
93	1	4824	1
92	1	3695	1
95	1	286444	1
97	1	10628	1
26996	1	6369	1
9315	1	2	1
1622	1	26038	1
8045	1	10468	1
10097	1	403314	1
114907	1	23015	1
10094	1	6367	1
1999	1	6366	1
51061	1	10626	1
1628	1	10400	1
644949	1	9337	1
222161	1	10154	1
3209	1	9332	1
51060	1	10409	1
79690	1	10158	1
83478	1	388707	1
84272	1	22801	1
8834	1	10391	1
8836	1	10392	1
728841	1	10396	1
28969	1	64332	1
29968	1	9623	1
2864	1	285313	1
728448	1	9620	1
143686	1	9627	1
550	1	57088	1
5054	1	9625	1
644151	1	387867	1
3014	1	2001	1
64240	1	3678	1
728113	1	85377	1
646429	1	10716	1
9465	1	6210	1
26801	1	2697	1
100130711	1	2694	1
26802	1	201294	1
79001	1	56925	1
79000	1	10578	1
7078	1	9750	1
8728	1	10574	1
1191	1	9759	1
79008	1	3233	1
7077	1	24145	1
7070	1	8370	1
553128	1	7322	1
10360	1	8913	1
113263	1	5195	1
353189	1	1617	1
100132285	1	10086	1
1759	1	1615	1
163071	1	23515	1
29766	1	10082	1
29761	1	5192	1
29763	1	54577	1
83643	1	101	1
4259	1	83461	1
79628	1	168455	1
1174	1	317649	1
1173	1	3354	1
1009	1	3357	1
649396	1	83452	1
23054	1	342510	1
4253	1	8851	1
729009	1	29767	1
79625	1	5449	1
79624	1	79017	1
23053	1	54578	1
5533	1	731035	1
5532	1	5447	1
54872	1	5446	1
653866	1	169611	1
29925	1	285016	1
389842	1	54741	1
1287	1	1762	1
1286	1	1760	1
1281	1	730031	1
1280	1	652891	1
515	1	1140	1
1813	1	80204	1
1289	1	6964	1
8764	1	79633	1
80307	1	79630	1
8681	1	23045	1
54971	1	23514	1
7181	1	8153	1
686	1	23517	1
29104	1	23230	1
682	1	5506	1
8501	1	29761	1
8170	1	10957	1
3433	1	11119	1
91683	1	114876	1
131055	1	728380	1
84078	1	11112	1
1240	1	8714	1
114882	1	545	1
374491	1	8718	1
286301	1	606500	1
51471	1	4298	1
8549	1	23603	1
8019	1	7564	1
6159	1	219899	1
8544	1	8028	1
8546	1	729708	1
23616	1	9986	1
6573	1	283316	1
7454	1	51442	1
6571	1	8536	1
6576	1	11025	1
55114	1	11024	1
647302	1	5618	1
5624	1	11026	1
115572	1	5612	1
647033	1	7448	1
728666	1	55109	1
8493	1	5617	1
8492	1	414	1
4591	1	1389	1
7692	1	729389	1
1376	1	25950	1
28960	1	64170	1
23295	1	1380	1
25945	1	7116	1
145567	1	55328	1
28966	1	3821	1
408	1	3820	1
55339	1	23468	1
3837	1	8445	1
65084	1	57576	1
3831	1	10509	1
23471	1	8443	1
3833	1	23268	1
338328	1	4287	1
344593	1	253152	1
261734	1	114908	1
10885	1	55748	1
5997	1	91851	1
23276	1	1447	1
4034	1	7538	1
5993	1	367	1
653526	1	364	1
23279	1	5479	1
4598	1	7531	1
51278	1	9526	1
6536	1	653506	1
4599	1	55920	1
6790	1	100288574	1
221154	1	1945	1
10484	1	1777	1
51272	1	383	1
81539	1	95	1
378	1	6175	1
7520	1	57826	1
10486	1	220323	1
8295	1	51626	1
51074	1	64856	1
2038	1	732419	1
51073	1	115908	1
377	1	5876	1
6533	1	5879	1
440491	1	9968	1
51295	1	3759	1
65268	1	3751	1
51293	1	3753	1
94239	1	4633	1
649527	1	4632	1
120425	1	2192	1
10262	1	4636	1
390	1	653604	1
64781	1	64582	1
396	1	2209	1
395	1	3581	1
8175	1	729595	1
644008	1	63910	1
399	1	152992	1
398	1	57419	1
5669	1	140851	1
10971	1	9507	1
4728	1	6272	1
200958	1	164	1
6786	1	7841	1
6788	1	162	1
80727	1	4839	1
337972	1	6354	1
84870	1	3837	1
286826	1	6352	1
4723	1	6351	1
56132	1	85458	1
80896	1	3680	1
55224	1	3687	1
56136	1	6359	1
56134	1	6194	1
56135	1	6197	1
51762	1	6192	1
64841	1	26040	1
56139	1	64926	1
11284	1	9435	1
51614	1	139221	1
90850	1	2731	1
732229	1	10162	1
203447	1	9618	1
64118	1	10160	1
253943	1	147920	1
79585	1	5058	1
64115	1	9183	1
64116	1	9181	1
56829	1	10365	1
64112	1	10367	1
4621	1	79815	1
247	1	5051	1
246	1	1811	1
117246	1	7203	1
284821	1	54972	1
249	1	112	1
2275	1	84079	1
9762	1	54976	1
2277	1	163183	1
57662	1	399804	1
57664	1	6228	1
2272	1	6229	1
442711	1	80000	1
731682	1	389842	1
81619	1	84656	1
81618	1	57055	1
56980	1	729677	1
2257	1	9762	1
51101	1	387496	1
340286	1	8631	1
9766	1	4331	1
256714	1	2167	1
441294	1	9630	1
637	1	83858	1
9536	1	1979	1
9535	1	1978	1
9242	1	2161	1
122970	1	1604	1
7850	1	54575	1
56913	1	54576	1
7857	1	80115	1
178	1	11244	1
548594	1	8853	1
175	1	8852	1
1676	1	8850	1
2050	1	8857	1
2053	1	54579	1
2052	1	2617	1
2056	1	2842	1
3691	1	10215	1
80108	1	4756	1
9400	1	100130269	1
7984	1	5478	1
342035	1	100134216	1
139629	1	347735	1
23015	1	5277	1
6361	1	5272	1
10469	1	347733	1
6367	1	7050	1
10625	1	7051	1
57060	1	7056	1
53346	1	651746	1
10302	1	56907	1
56052	1	54756	1
10404	1	51083	1
53615	1	2978	1
9332	1	1159	1
5495	1	324	1
10663	1	8639	1
8310	1	8638	1
22801	1	114990	1
22800	1	23077	1
10395	1	1153	1
64333	1	5519	1
22809	1	168537	1
650342	1	5510	1
677845	1	343184	1
9627	1	5515	1
346689	1	5801	1
642362	1	11108	1
94163	1	59	1
64689	1	58	1
94160	1	55	1
353322	1	1908-04-22	1
285231	1	171024	1
54961	1	3030	1
3225	1	2995	1
6386	1	53	1
658	1	8702	1
10713	1	535	1
2697	1	79738	1
55832	1	83706	1
25865	1	54	1
2692	1	2992	1
2691	1	79734	1
55833	1	23670	1
23085	1	8031	1
84641	1	1909	1
54986	1	143244	1
390183	1	10026	1
276	1	283638	1
54982	1	5601	1
6813	1	51450	1
54989	1	2997	1
6814	1	5609	1
9757	1	100134381	1
63917	1	729737	1
10578	1	6518	1
10579	1	537	1
84129	1	5134	1
440030	1	28231	1
259173	1	11030	1
10573	1	11031	1
7324	1	1902	1
3233	1	6513	1
24145	1	55133	1
3236	1	151162	1
1969	1	11039	1
3235	1	115265	1
5195	1	126669	1
3238	1	420	1
1615	1	1395	1
1613	1	1394	1
8848	1	1392	1
56155	1	286133	1
83468	1	23492	1
8841	1	8455	1
8842	1	23250	1
8843	1	8452	1
83463	1	23255	1
8846	1	23705	1
83461	1	23259	1
2870	1	158471	1
647174	1	730041	1
89978	1	4296	1
2874	1	6428	1
280664	1	653639	1
23256	1	4292	1
3357	1	7586	1
57617	1	23385	1
54344	1	7541	1
146861	1	7545	1
8379	1	3756	1
3359	1	55266	1
83451	1	6169	1
285464	1	6168	1
80209	1	81565	1
54901	1	6166	1
5441	1	51635	1
7064	1	6767	1
5447	1	4741	1
84314	1	6764	1
169611	1	4744	1
54742	1	27129	1
1762	1	6207	1
29777	1	5869	1
29802	1	55647	1
219	1	22808	1
2549	1	56110	1
83604	1	27122	1
11191	1	5861	1
1140	1	5862	1
26095	1	57799	1
646316	1	57795	1
399818	1	200373	1
317761	1	229	1
23510	1	4609	1
8625	1	225	1
6772	1	4605	1
57591	1	223	1
5509	1	4603	1
728012	1	2212	1
5507	1	441032	1
347862	1	2217	1
10957	1	57647	1
11194	1	2219	1
100131390	1	9852	1
1545	1	6904	1
1543	1	27239	1
695	1	27238	1
728380	1	6902	1
57670	1	151	1
2268	1	64005	1
1548	1	152	1
8710	1	157	1
347736	1	158	1
29970	1	729080	1
547	1	79739	1
283461	1	100133511	1
643664	1	6341	1
29110	1	6349	1
549	1	8527	1
29116	1	4515	1
100130341	1	6187	1
51110	1	6185	1
400966	1	730029	1
441518	1	81502	1
89801	1	9420	1
8932	1	9422	1
100128319	1	26056	1
3887	1	26057	1
767	1	26054	1
8539	1	9601	1
55062	1	5288	1
330	1	9351	1
7056	1	9353	1
84225	1	9356	1
9986	1	90293	1
8531	1	2720	1
8532	1	10170	1
201633	1	5930	1
3049	1	645018	1
650836	1	60676	1
64174	1	5048	1
11021	1	5045	1
11022	1	22823	1
119032	1	22822	1
7448	1	10370	1
5617	1	1807	1
140710	1	1806	1
414	1	1803	1
440917	1	100132916	1
3070	1	3785	1
412	1	8992	1
18	1	8997	1
729389	1	9515	1
10211	1	6234	1
23283	1	9518	1
28227	1	26608	1
23286	1	54210	1
23463	1	9779	1
4914	1	152273	1
693184	1	9775	1
3821	1	9776	1
57484	1	9770	1
10420	1	7813	1
55323	1	553158	1
390261	1	644422	1
5471	1	8863	1
55326	1	3250	1
55324	1	730091	1
23266	1	1947	1
8446	1	8869	1
10331	1	140766	1
65985	1	814	1
65986	1	816	1
8805	1	79602	1
7230	1	9476	1
57570	1	2857	1
4282	1	6038	1
64327	1	7045	1
3587	1	5463	1
57146	1	100134209	1
729634	1	5187	1
100134214	1	5266	1
51599	1	5265	1
643446	1	5264	1
7538	1	5261	1
151579	1	79037	1
57475	1	1969	1
51043	1	6988	1
51592	1	23350	1
360	1	284217	1
375260	1	1124	1
55922	1	8605	1
55255	1	25884	1
5275	1	11133	1
57470	1	651610	1
606724	1	25888	1
5276	1	10152	1
381	1	3029	1
5277	1	653214	1
652644	1	525	1
79071	1	1019	1
388	1	8738	1
145173	1	1234	1
6175	1	1235	1
651065	1	1237	1
4758	1	8510	1
64855	1	4192	1
10989	1	399909	1
51226	1	4190	1
57017	1	5671	1
6774	1	197259	1
6775	1	6509	1
10987	1	6508	1
6777	1	25975	1
10981	1	11213	1
6773	1	254240	1
642204	1	151176	1
9966	1	10052	1
5876	1	6504	1
5875	1	79614	1
27154	1	434	1
56105	1	144195	1
3216	1	401115	1
9968	1	440738	1
56101	1	3805	1
219541	1	3804	1
4790	1	3801	1
55366	1	283755	1
647435	1	8463	1
55112	1	8460	1
60488	1	1120	1
81285	1	23313	1
60485	1	11218	1
64102	1	10067	1
124602	1	11219	1
4633	1	55010	1
2191	1	6431	1
2192	1	6430	1
79073	1	5701	1
2194	1	28663	1
55819	1	23396	1
2196	1	23395	1
55815	1	50515	1
250	1	29960	1
4638	1	266553	1
90809	1	57085	1
2200	1	81570	1
2202	1	84823	1
2203	1	192134	1
124936	1	57228	1
81606	1	26284	1
80777	1	6421	1
203228	1	4174	1
90799	1	6753	1
6688	1	64838	1
201562	1	6756	1
7869	1	644150	1
1678	1	57633	1
51138	1	51338	1
63915	1	5813	1
63916	1	56477	1
9508	1	51330	1
171177	1	56475	1
3908	1	6897	1
9500	1	4683	1
9506	1	6574	1
57414	1	90338	1
57415	1	152719	1
79830	1	10729	1
375010	1	10098	1
400242	1	230	1
166	1	231	1
167465	1	4616	1
160	1	57659	1
161	1	4731	1
4839	1	85407	1
3689	1	2224	1
6355	1	57654	1
130132	1	57655	1
85457	1	1	1
85456	1	5925	1
85458	1	5926	1
4814	1	5921	1
4835	1	5923	1
6194	1	51155	1
26048	1	63826	1
317749	1	146	1
6191	1	253827	1
79567	1	140876	1
7994	1	1051	1
64924	1	23039	1
2515	1	148	1
64926	1	406933	1
2517	1	4507	1
254272	1	4500	1
64921	1	26064	1
768329	1	64499	1
53373	1	56099	1
9341	1	10443	1
135946	1	2537	1
2737	1	2534	1
2731	1	9367	1
729960	1	2719	1
9611	1	57333	1
7185	1	89932	1
5295	1	100287891	1
152667	1	10692	1
57097	1	5076	1
64324	1	5077	1
5058	1	22836	1
79145	1	22837	1
9180	1	1832	1
64321	1	1830	1
10365	1	139065	1
94025	1	3795	1
5051	1	1838	1
9189	1	146057	1
54978	1	3790	1
51312	1	6249	1
1810	1	4983	1
442064	1	4982	1
100093631	1	2152	1
7203	1	4988	1
23420	1	6242	1
54972	1	2158	1
54973	1	85016	1
1819	1	122589	1
54976	1	10525	1
10761	1	10528	1
10763	1	9703	1
10762	1	3248	1
391592	1	7319	1
8140	1	8877	1
80005	1	3241	1
26027	1	3240	1
6228	1	164832	1
915	1	6905	1
255313	1	824	1
54996	1	827	1
54997	1	821	1
4335	1	84525	1
94240	1	10233	1
26958	1	10232	1
114836	1	7035	1
148930	1	10234	1
10509	1	157922	1
643896	1	10239	1
440034	1	58497	1
644335	1	100134230	1
6992	1	794	1
4953	1	9380	1
23198	1	5257	1
124359	1	929	1
100130083	1	10206	1
1609	1	164781	1
9296	1	1718	1
653550	1	9389	1
84256	1	83891	1
10067	1	57037	1
139324	1	1271	1
10589	1	10797	1
1602	1	400963	1
1605	1	112714	1
1606	1	728026	1
51249	1	5947	1
808	1	1137	1
79415	1	85415	1
8853	1	27244	1
801	1	646243	1
800	1	79752	1
805	1	9135	1
8854	1	3013	1
132321	1	4065	1
64332	1	7140	1
100131609	1	339781	1
53354	1	3014	1
5604	1	6256	1
100128899	1	164656	1
201176	1	2149	1
3320	1	79191	1
3321	1	517	1
645485	1	4188	1
80820	1	90333	1
3324	1	283345	1
64801	1	50853	1
79632	1	629	1
340075	1	79572	1
6001	1	23650	1
5479	1	5663	1
1774	1	5662	1
1777	1	6534	1
1776	1	8294	1
79027	1	26033	1
388275	1	7498	1
10189	1	10536	1
79020	1	27087	1
255082	1	8614	1
171484	1	440871	1
9897	1	23012	1
138311	1	8611	1
100132020	1	23014	1
652880	1	8613	1
7551	1	8612	1
9891	1	9973	1
1159	1	126133	1
324	1	11330	1
8639	1	8479	1
1154	1	11337	1
55854	1	23231	1
27115	1	11168	1
23077	1	26528	1
283523	1	23232	1
1153	1	9139	1
1152	1	23236	1
5519	1	6402	1
151760	1	13	1
3778	1	257101	1
1178	1	6407	1
137682	1	6405	1
79324	1	19	1
548644	1	5716	1
5514	1	27036	1
339231	1	7760	1
29127	1	2959	1
29126	1	3902	1
29124	1	55200	1
59	1	3909	1
3039	1	23345	1
122769	1	6744	1
55	1	4763	1
54	1	6746	1
25890	1	200916	1
51	1	6749	1
50	1	23348	1
53	1	4163	1
52	1	11248	1
8703	1	646079	1
2990	1	10435	1
8701	1	8767	1
64220	1	27109	1
533	1	4168	1
8706	1	10125	1
8705	1	55669	1
359822	1	9957	1
22870	1	5800	1
539	1	51493	1
79734	1	203	1
23671	1	205	1
89839	1	8648	1
143241	1	7369	1
143244	1	1475	1
100128309	1	100286934	1
5605	1	55687	1
10794	1	80704	1
3032	1	1572	1
5603	1	7182	1
83852	1	91461	1
100131085	1	7185	1
8521	1	25763	1
25894	1	9509	1
728138	1	56265	1
440193	1	348254	1
652826	1	157506	1
92241	1	6935	1
26608	1	7812	1
6515	1	4608	1
55131	1	57135	1
10023	1	647886	1
388722	1	57130	1
10020	1	3491	1
83707	1	2091	1
126626	1	3655	1
23643	1	22998	1
1390	1	2098	1
407835	1	2525	1
3814	1	4496	1
115653	1	4602	1
100128542	1	8969	1
23492	1	223117	1
65993	1	26277	1
144165	1	154007	1
23708	1	152503	1
642691	1	4493	1
91442	1	128553	1
65999	1	5067	1
284996	1	5066	1
340419	1	10351	1
51056	1	85480	1
6427	1	2707	1
4299	1	9372	1
4298	1	2701	1
256933	1	4885	1
100128949	1	2702	1
4296	1	116150	1
5338	1	94121	1
6429	1	10681	1
646127	1	1829	1
4292	1	1828	1
55009	1	1827	1
55008	1	57648	1
23385	1	1822	1
79735	1	9572	1
23250	1	9577	1
51582	1	81035	1
142937	1	10750	1
7543	1	920	1
55640	1	4498	1
642106	1	924	1
7161	1	925	1
729857	1	5393	1
55806	1	10535	1
81562	1	5395	1
258	1	10537	1
55796	1	10538	1
81567	1	9719	1
55794	1	9718	1
150290	1	9711	1
55799	1	9717	1
6165	1	3475	1
6164	1	30000	1
170463	1	837	1
3662	1	834	1
51634	1	22990	1
51635	1	8884	1
94005	1	8887	1
6767	1	3479	1
10994	1	491	1
84816	1	55504	1
10990	1	7204	1
6760	1	9949	1
55317	1	25929	1
664709	1	58484	1
7058	1	54657	1
5869	1	79640	1
9972	1	54659	1
55311	1	54658	1
128240	1	157680	1
5865	1	7021	1
5867	1	644743	1
100132000	1	9001	1
9978	1	3312	1
84262	1	10220	1
56660	1	5481	1
100133609	1	9392	1
60494	1	782	1
57794	1	347292	1
64135	1	1725	1
406946	1	5241	1
80764	1	339230	1
2181	1	54788	1
2180	1	4711	1
2187	1	7027	1
4608	1	6694	1
55861	1	415116	1
226	1	442113	1
222	1	6579	1
6451	1	399511	1
2210	1	3004	1
57649	1	100134674	1
8683	1	3001	1
7582	1	3003	1
2219	1	3002	1
57644	1	1588	1
9020	1	8492	1
27235	1	7156	1
100302281	1	7150	1
27237	1	440086	1
27236	1	89927	1
51128	1	509	1
26145	1	1375	1
11316	1	9456	1
56203	1	23648	1
6692	1	634	1
51127	1	79230	1
220594	1	1215	1
151	1	23136	1
150	1	639	1
153	1	23642	1
154	1	23643	1
285381	1	83590	1
122809	1	5828	1
645822	1	7482	1
140849	1	5654	1
54778	1	5653	1
152845	1	151354	1
286464	1	25996	1
6567	1	1729	1
400765	1	25992	1
10314	1	1106	1
128817	1	1455	1
100132356	1	1457	1
7837	1	1101	1
6341	1	219654	1
9921	1	1459	1
54145	1	100130892	1
5936	1	3868	1
27065	1	3861	1
125893	1	3860	1
56061	1	100128598	1
100133191	1	23229	1
120071	1	11326	1
6182	1	26517	1
81502	1	23223	1
2508	1	23220	1
56950	1	8404	1
2504	1	8407	1
26056	1	653583	1
81704	1	5728	1
26054	1	5729	1
201651	1	51559	1
57333	1	6418	1
5288	1	55074	1
84572	1	6415	1
9605	1	9817	1
221178	1	9811	1
9609	1	1891	1
728210	1	6590	1
5283	1	155051	1
5284	1	84057	1
2729	1	650788	1
9191	1	286077	1
158763	1	3910	1
60673	1	55212	1
7940	1	55210	1
7941	1	2134	1
5047	1	3918	1
5046	1	79929	1
5045	1	158038	1
22822	1	6736	1
3780	1	54782	1
1803	1	81550	1
1802	1	4795	1
162681	1	126961	1
3785	1	4791	1
8993	1	5837	1
1808	1	4157	1
257000	1	4154	1
9516	1	5831	1
9510	1	5997	1
9513	1	11250	1
80019	1	6348	1
58472	1	9920	1
6236	1	51311	1
6233	1	51315	1
390874	1	729230	1
153579	1	55506	1
59307	1	217	1
9048	1	214	1
113452	1	215	1
84624	1	210	1
255104	1	260436	1
387893	1	219	1
27258	1	2101	1
10518	1	4038	1
3716	1	113612	1
83931	1	6645	1
9024	1	6647	1
100130079	1	5902	1
400578	1	81488	1
83938	1	10810	1
10569	1	5906	1
3710	1	25777	1
199990	1	5905	1
8867	1	56256	1
553158	1	126789	1
285367	1	56521	1
7305	1	3489	1
3250	1	7803	1
3251	1	7805	1
56034	1	57699	1
652544	1	3481	1
818	1	8743	1
54505	1	57124	1
54504	1	3484	1
54507	1	3486	1
2535	1	148479	1
811	1	554313	1
10245	1	286495	1
647500	1	3643	1
644377	1	3642	1
152189	1	3641	1
10093	1	3640	1
57136	1	26051	1
147015	1	117144	1
84532	1	167227	1
399844	1	6390	1
5868	1	6391	1
5229	1	6397	1
2857	1	2779	1
25948	1	4899	1
10205	1	10325	1
7040	1	100272147	1
5467	1	2775	1
420	1	653689	1
441505	1	81930	1
57178	1	7976	1
360132	1	2800	1
7048	1	100132417	1
91056	1	79961	1
80833	1	56342	1
10197	1	10076	1
5265	1	1856	1
25807	1	339970	1
5184	1	2172	1
132864	1	2173	1
729236	1	919	1
553115	1	4969	1
55035	1	4968	1
100133632	1	914	1
645630	1	916	1
6405	1	9724	1
129049	1	349136	1
100131851	1	100130009	1
388112	1	3263	1
115677	1	10038	1
360023	1	440073	1
718	1	5125	1
254863	1	5121	1
285622	1	84727	1
6988	1	843	1
1120	1	22985	1
1121	1	116039	1
727918	1	8898	1
1123	1	22989	1
1124	1	7371	1
8607	1	5435	1
728269	1	440270	1
11137	1	7374	1
643226	1	147015	1
25880	1	54829	1
440013	1	22800	1
11131	1	9031	1
26207	1	10252	1
143872	1	29091	1
200186	1	114932	1
643220	1	1730	1
650584	1	5232	1
171425	1	6909	1
284695	1	753	1
3029	1	29894	1
100130691	1	755	1
2987	1	3783	1
525	1	79085	1
527	1	3780	1
83719	1	115426	1
2214-07-15	1	6886	1
1015	1	1591	1
83716	1	3075	1
8733	1	1593	1
8517	1	3078	1
1236	1	1021	1
118788	1	27443	1
1230	1	91404	1
1231	1	5348	1
30851	1	7167	1
50865	1	11099	1
1238	1	729952	1
148281	1	600	1
89822	1	602	1
5670	1	23102	1
5671	1	1207	1
5673	1	100129500	1
22880	1	5649	1
4357	1	59342	1
4353	1	339479	1
25970	1	56950	1
11001	1	3108	1
11000	1	3109	1
25974	1	283349	1
11006	1	3101	1
25976	1	399665	1
4117	1	638	1
80824	1	1113	1
6500	1	1112	1
390616	1	8676	1
6505	1	23037	1
441426	1	23032	1
22838	1	4092	1
389058	1	23389	1
23060	1	23213	1
[truncated: 3,331 more rows]
