# Supplementary material for: Gestational tissue transcriptomics in term and preterm human pregnancies: a systematic review and meta-analysis
Source: BMC Med Genomics. 2015 Jun 5;8:27. doi: 10.1186/s12920-015-0099-8 (PMC4456776; doi:10.1186/s12920-015-0099-8)
Supplement: Additional file 7: — Well-replicated genes in placenta, myometrium, and fetal membranes. Genes in 5 or more placenta studies or 5 or more myometrium studies or 5 or more fetal membranes studies. [file 12920_2015_99_MOESM7_ESM.xlsx]

## Sheet: Sheet1
Placenta		Myometrium		Fetal membranes
Entrez gene ID	# studies	Entrez gene ID	# studies	Entrez gene ID	# studies
3952	17	5054	6	7128	5
2321	11	6401	5	3576	5
3624	9	5292	5
2022	9	51129	5
10272	9	6347	5
10148	8	5743	5
10544	8	861	5
1082	8
1392	8
1588	7
6279	7
1308	7
3972	7
3623	7
3304	7
3303	7
2689	7
8038	6
94115	6
5654	6
5228	6
4023	6
9619	6
60676	6
6647	6
604	6
93659	6
2192	6
9518	6
6095	6
730	6
2034	5
10397	5
8842	5
8862	5
5672	5
5676	5
9173	5
1441	5
1667	5
4060	5
728358	5
1028	5
7980	5
2213	5
3856	5
3117	5
3113	5
8743	5
6781	5
54210	5
5069	5
3909	5
2896	5
3074	5
23764	5
2560	5
9103	5
946	5
493913	5
100133678	5
440533	5
7078	5
7057	5
1490	5
55273	5
5328	5
2167	5
3122	5
4323	5
653	5
3880	5
