# Supplementary material for: Gestational tissue transcriptomics in term and preterm human pregnancies: a systematic review and meta-analysis
Source: BMC Med Genomics. 2015 Jun 5;8:27. doi: 10.1186/s12920-015-0099-8 (PMC4456776; doi:10.1186/s12920-015-0099-8)
Supplement: Additional file 8: — Well-replicated genes in PE, labor, and PPROM. Genes in 5 or more PE studies or 5 or more labor studies or 2 or more PPROM studies. [file 12920_2015_99_MOESM8_ESM.xlsx]

## Sheet: Sheet1
PE		Labor		PPROM
Entrez gene ID	# studies	Entrez gene ID	# studies	Entrez gene ID	# studies
3952	8	5054	6	972	2
3623	7	51129	6	6280	2
3624	7	1440	6	3576	2
2321	7	3576	6	7805	2
2022	6	366	5	23574	2
10148	5	165	5	1117	2
94115	5	8870	5
6647	5	5743	5
1082	5	1847	5
3972	5	3569	5
60676	5	3976	5
604	5	5329	5
93659	5	5334	5
