# Supplementary material for: Gestational tissue transcriptomics in term and preterm human pregnancies: a systematic review and meta-analysis
Source: BMC Med Genomics. 2015 Jun 5;8:27. doi: 10.1186/s12920-015-0099-8 (PMC4456776; doi:10.1186/s12920-015-0099-8)
Supplement: Additional file 9: — GO enrichment. Enriched GO functional categories for replicated genes in PE in placenta, labor in myometrium, and PPROM in fetal membranes. [file 12920_2015_99_MOESM9_ESM.xlsx]

## Sheet: Sheet1
All
GO Category	Gene Ontology Term	P-value
GO:0009611	Response to wounding	1.1e-25
GO:0010033	Response to organic substance	1.1e-24
GO:0042127	Regulation of cell proliferation	2e-24
GO:0010941	Regulation of cell death	6.2e-24
GO:0043067	Regulation of programmed cell death	1.7e-23
Placenta & PE
GO Category	GO Term	P-value
GO:0010941	Regulation of cell death	2.9e-20
GO:0043067	Regulation of programmed cell death	1.3e-19
GO:0042981	Regulation of apoptosis	2e-19
GO:0012501	Programmed cell death	9.5e-16
GO:0006915	Apoptosis	2.5e-15
Myometrium & Labor
GO Category	GO Term	P-value
GO:0009611	Response to wounding	4.4e-21
GO:0042127	Regulation of cell proliferation	6.8e-20
GO:0010033	Response to organic substance	1.1e-15
GO:0006954	Inflammatory response	1.5e-14
GO:0008284	Positive regulation of cell proliferation	1.4e-13
Fetal membranes & PPROM
GO Category	GO Term	P-value
GO:0002376	Immune system process	8.23e-24
GO:0006955	Immune response	8.23e-24
GO:0006952	Defense response	8.23e-24
GO:0002682	Regulation of immune system process	1.28e-16
GO:0050896	Response to stimulus	3.52e-15
