# Supplementary material for: Gestational tissue transcriptomics in term and preterm human pregnancies: a systematic review and meta-analysis
Source: BMC Med Genomics. 2015 Jun 5;8:27. doi: 10.1186/s12920-015-0099-8 (PMC4456776; doi:10.1186/s12920-015-0099-8)
Supplement: Additional file 12: — Excluded studies. All studies excluded from systematic review. [file 12920_2015_99_MOESM12_ESM.xlsx]

## Sheet: Sheet1
Excluded study	Reason
Garcia et al. (2004)	cell line, not genome wide
Votavova et al. (2012)	data not accessible (# candidates reported but candidate genes not accessible)
Lambertini et al. (2011)	data not accessible
Ferreira et al. (2011)	data not accessible
Gordon et al. (2011)	data not accessible
Soloff et al. (2011)	data not accessible
Augsten et al. (2011)	data not accessible
Grigoriu et al. (2011)	data not accessible
Jiang et al. (2013)	data not accessible
Lee et al. (2010)	data not accessible
Lian et al. (2011)	data not accessible
O'Brien et al. (2008)	data not accessible
Hui et al. (2013)	data not accessible
Ding et al. (2012)	data not accessible
Lun et al. (2013)	data not reported (# candidates not reported and candidate genes not provided)
Gao et al. (2011)	data not reported
Novakovic et al. (2011)	data not reported
Rodney et al. (2014)	data not reported
Wilhelm-Benartzi et al. (2011)	data not reported
Eckmann-Scholz et al. (2012)	data not reported
Kobayashi et al. (2013)	data not reported
Okazaki et al. (2007)	data not reported
Barbaux et al. (2012)	data not reported
Anton et al. (2014)	data not reported
Vu et al. (2008)	data not reported
Sood et al. (2006)	data not reported
Huuskonen et al. (2008)	data not reported
Jarvenpaa et al. (2008)	data not reported
Guller et al. (2008)	data not reported
Bilban et al. (2004)	data not reported
Marvin et al. (2002)	data not reported
Pang et al. (2004)	data not reported
Mikheev et al. (2008)	data not reported
Guo et al. (2013)	data unclear
Sitras et al. (2008)	no significant candidates
Toft et al. (2008)	no significant candidates
Aguan et al. (2000)	not genome-wide
Centlow et al. (2008)	not genome-wide
Daelemans et al. (2010)	not genome-wide
Huber et al. (2005)	not genome-wide
Katari et al. (2009)	not genome-wide
Kim et al. (2008)	not genome-wide
Marvin et al. (2002)	not genome-wide
Pang et al. (2003)	not genome-wide
Radaelli et al. (2009)	not genome-wide
Tashima et al. (2002)	not genome-wide
Jin et al. (2013)	not genome-wide
Nelissen et al. (2013)	not genome-wide
Price et al. (2012)	not genome-wide
Tang et al. (2013)	not genome-wide
Renthal et al. (2010)	not human-specific
Okae et al. (2012)	not human-specific
Hou et al. (2009)	not human-specific
Tsui et al. (2014)	not relevant
Nomura et al. (2013)	not relevant
Santner-Nanan et al. (2013)	not relevant
Joo et al. (2013)	not relevant
Lyu et al. (2013)	not single gene based
Hassan et al. (2007)	not single gene based
Yuan et al. (2012)	proteomics
Cox et al. (2009)	proteomics
Avissar-Whiting et al. (2010)	study performed on cell line, not in-vivo tissue
Burleigh et al. (2007)	study performed on cell line, not in-vivo tissue
Fong et al. (2006)	study performed on cell line, not in-vivo tissue
Novakovic et al. (2011)	study performed on cell line, not in-vivo tissue
Tsai et al. (2007)	study performed on cell line, not in-vivo tissue
Bellazi et al. (2011)	study performed on cell line, not in-vivo tissue
Cheng et al. (2004)	study performed on cell line, not in-vivo tissue
Chevillard et al. (2007)	study performed on cell line, not in-vivo tissue
Fukushima et al. (2008)	study performed on cell line, not in-vivo tissue
Hoegh et al. (2006)	study performed on cell line, not in-vivo tissue
Inadera et al. (2009)	study performed on cell line, not in-vivo tissue
Jackson et al. (2008)	study performed on cell line, not in-vivo tissue
Jarvis et al. (2004)	study performed on cell line, not in-vivo tissue
Jiang et al. (2009)	study performed on cell line, not in-vivo tissue
Riewe et al. (2010)	study performed on cell line, not in-vivo tissue
Rigourd et al. (2008)	study performed on cell line, not in-vivo tissue
Vegh et al. (1999)	study performed on cell line, not in-vivo tissue
Wei et al. (2010)	supplement not available
Apps et al. (2011)	tissue collected before third trimester
Assou et al. (2012)	tissue collected before third trimester
Bilban et al. (2009)	tissue collected before third trimester
Chen et al. (2002)	tissue collected before third trimester
Chu et al. (2011)	tissue collected before third trimester
Duncan, W Colin et al. (2011)	tissue collected before third trimester
Farina et al. (2009)	tissue collected before third trimester
Feng et al. (2006)	tissue collected before third trimester
Founds et al. (2009)	tissue collected before third trimester
Founds et al. (2011)	tissue collected before third trimester
Gustafsson et al. (2008)	tissue collected before third trimester
Haouzi et al. (2011)	tissue collected before third trimester
Horne et al. (2008)	tissue collected before third trimester
Kashiwagi et al. (2007)	tissue collected before third trimester
Kim et al. (2006)	tissue collected before third trimester
Krieg et al. (2012)	tissue collected before third trimester
Li et al. (2005)	tissue collected before third trimester
Mei-Ling et al. (2011)	tissue collected before third trimester
Paidas et al. (2010)	tissue collected before third trimester
Pantham et al. (2012)	tissue collected before third trimester
Rull et al. (2013)	tissue collected before third trimester
Vaiman et al. (2005)	tissue collected before third trimester
